# Supplementary material for: The Complete Chloroplast Genome Sequence of Callisia fragrans (Lindl.) Woodson (Commelinaceae)
Source: Ecol Evol. 2025 May 14;15(5):e71402. doi: 10.1002/ece3.71402 (PMC12076062; doi:10.1002/ece3.71402)
Supplement: Supplementary file 2 — Table S1. [file ECE3-15-e71402-s002.xlsx]

## Sheet: Sheet1
Supplementary Table S1. Statistics of phylogenetic analysis inferred from 77 protein-coding genes and whole chloroplast genomes.
Statistics	IQtree	MrBayes	IQtree	MrBayes
	Whole cpDNA		77 genes
fA	0.31	0.309	0.3109	0.309
fT	0.316	0.316	0.3276	0.328
fG	0.184	0.183	0.1756	0.1747
fC	0.19	0.19	0.1859	0.1866
Proportion of invariable site	0.511	0.508	0.4842	0.4762
Gamma shape alpha	0.791	0.784	0.8529	0.8253
