# Supplementary material for: The Complete Chloroplast Genome Sequence of Callisia fragrans (Lindl.) Woodson (Commelinaceae)
Source: Ecol Evol. 2025 May 14;15(5):e71402. doi: 10.1002/ece3.71402 (PMC12076062; doi:10.1002/ece3.71402)
Supplement: Supplementary file 3 — Table S2. [file ECE3-15-e71402-s003.xlsx]

## Sheet: Supplementray
Supplementary Table S2. Features of indels among chloroplast genomes of C.fragrans and C. repens.
Number	Sequence	Size	location	Number	Sequence	Size	location
1	TATTTCATT	9	psbA downstream	267	AA	2	IGS (rbcL-accD)
2	T	1	IGS (psbA-trnK_UUU)	268	CGC	3	IGS (rbcL-accD)
3	ATAT	4	trnK_UUU intron	269	GCGC	4	IGS (rbcL-accD)
4	TAT	3	trnK_UUU intron	270	T	1	IGS (rbcL-accD)
5	TCTATTCTATATTTCTATATTCTATATA	28	trnK_UUU intron	271	TA	2	IGS (rbcL-accD)
6	TTTATTAA	8	trnK_UUU intron	272	TGTTGGATCCATAA	14	IGS (rbcL-accD)
7	GTATGATATTTTTGTACTATACATTACTACTGTACATTAATTGTAAATTCTATTCTAAAATAATTAAATAAAATATGAAAATATAAATATATA	93	trnK_UUU intron	273	T	1	IGS (rbcL-accD)
8	AGTTATATAATATATAATATATTA	24	trnK_UUU intron	274	ATATGATACAAAGTGA	16	IGS (rbcL-accD)
9	AATCTAG	7	trnK_UUU intron	275	AA	2	IGS (rbcL-accD)
10	AA	2	trnK_UUU intron	276	TCAAAG	6	IGS (rbcL-accD)
11	AGCTA	5	trnK_UUU intron	277	ACTTCGTCTTTTTTTTTCTCTTTTTTCTTATTTTATATAATATTTATATACATATACTATATTTTATATAATATATATATATGAGATATATGAGTTTAAGAAATATATATGAGAATGAGAAAAAT	125	IGS (rbcL-accD)
12	TGAC	4	trnK_UUU intron	278	GGACTCTATTCAAAGTAAATCATT	24	IGS (rbcL-accD)
13	ATGAAATTCCTT	12	trnK_UUU intron	279	TAAGACTTACCTATA	15	IGS (rbcL-accD)
14	AAAA	4	IGS (trnK_UUU-rps16)	280	AATAT	5	IGS (rbcL-accD)
15	CTTGTATCAA	10	IGS (trnK_UUU-rps16)	281	T	1	IGS (rbcL-accD)
16	AAA	3	IGS (trnK_UUU-rps16)	282	TT	2	IGS (rbcL-accD)
17	AA	2	IGS (trnK_UUU-rps16)	283	AATAGTAGTACTATAAGT	18	accD
18	A	1	IGS (trnK_UUU-rps16)	284	GAAAA	5	IGS (accD-psaI)
19	TTATTAACTCAAAG	14	IGS (trnK_UUU-rps16)	285	CAATTTTTTTTTTATTTTA	19	IGS (accD-psaI)
20	TTTGGC	6	rps16 intron	286	AACTAATATTATTA	14	IGS (accD-psaI)
21	T	1	rps16 intron	287	TTTAGAAAA	9	IGS (accD-psaI)
22	T	1	rps16 intron	288	CTAAATTATATAAATATATTATATAACTATTATATATATATATATATATTTAATTATTTAATTTATTTATATATATTATATTTATTTATATATATTATTATATAACTATTATATATATATATATAAATATATATATATATATATTAACTCTTAGAATTCGAATTCTAGTTAGAATTCTATTATTTAGAATTAGATTATTCTACTTATAATAATATTATTATAAGTAAAATAATTAAGTAGTTACAGTTATGATGTTAGTATATAAGTTACTATATACTATAGAATTACTATTAAAACTATTTTTAATATATAAAAAATATATAATGAATATTGAATTACTGCTATTTAATAACTAACTACTAATATGTAACTAATATGTATATATATAATTAAATAATA…	413	IGS (accD-psaI)
23	TTA	3	rps16 intron	289	ACCATAATTTCT	12	IGS (accD-psaI)
24	C	1	rps16 intron	290	TATATATATGTATTATATGTATATATATTATACATGTTTATATATATAAATATGTTTA	58	IGS (accD-psaI)
25	T	1	IGS (rps16-trnQ_UUG)	291	AAAGAAAAG	9	IGS (accD-psaI)
26	ATA	3	IGS (rps16-trnQ_UUG)	292	GTTAATATAAGTATGTT	17	IGS (accD-psaI)
27	T	1	IGS (rps16-trnQ_UUG)	293	AAAATATATATGA	13	IGS (accD-psaI)
28	A	1	IGS (rps16-trnQ_UUG)	294	TTATTCTTTT	10	IGS (accD-psaI)
29	T	1	IGS (rps16-trnQ_UUG)	295	TTTAGAATATATATTTTTTATAATATTTTAATATATATATATATATAGTTTATATAGTTTTATATAATTAGTTTTATATAATT	83	IGS (accD-psaI)
30	ATATTGGGATATTC	14	IGS (rps16-trnQ_UUG)	296	TATTAAT	7	IGS (accD-psaI)
31	AATTTTTTTTATTTATATACCATAATTAGTATATTATTTATATACTAT	48	IGS (rps16-trnQ_UUG)	297	A	1	IGS (accD-psaI)
32	TATTTATATACCATAATAATTAGTATATTATTTATATAC	39	IGS (rps16-trnQ_UUG)	298	C	1	IGS (accD-psaI)
33	TAGTATTATATGTAATCAGTATT	23	IGS (rps16-trnQ_UUG)	299	TATA	4	IGS (accD-psaI)
34	GTAATTATATTATATGTAATTATAGTATC	29	IGS (rps16-trnQ_UUG)	300	ATATTAG	7	IGS (accD-psaI)
35	TATATGTAATTTAGTATTATAAATTTAGTATTATA	35	IGS (rps16-trnQ_UUG)	301	T	1	IGS (accD-psaI)
36	TT	2	IGS (rps16-trnQ_UUG)	302	ATAGAA	6	IGS (accD-psaI)
37	ATCATAAAG	9	IGS (rps16-trnQ_UUG)	303	ATATAC	6	IGS (psaI-pafII)
38	TTTTCG	6	IGS (rps16-trnQ_UUG)	304	TTTTT	5	IGS (pafII-cemA)
39	ATAATA	6	IGS (rps16-trnQ_UUG)	305	ATGAA	5	IGS (pafII-cemA)
40	TAGTGGAAAG	10	IGS (rps16-trnQ_UUG)	306	T	1	IGS (pafII-cemA)
41	ATT	3	IGS (rps16-trnQ_UUG)	307	TT	2	IGS (pafII-cemA)
42	T	1	IGS (rps16-trnQ_UUG)	308	TTTATTTATTTAT	13	IGS (pafII-cemA)
43	ACTCAAG	7	IGS (rps16-trnQ_UUG)	309	A	1	IGS (pafII-cemA)
44	TTTAT	5	IGS (rps16-trnQ_UUG)	310	GATTGGAA	8	IGS (cemA-petA)
45	TTTAAATAGAACATAATAATGTAATAACATTATATCATTATATTCATTTATTATAATTATTATATATATAGTTAGTTAGTTATTTTTATTATTATTTATTATATATATATATTATTATATATTATATATATATATAATATATATATAATAGAATTTTATTAATAGAATTTTATTATATATTTATTATATATATATAATAGAATTTCTATTTTTTTTATTTAAATGAAATAGAAATGAAATAGGTTTTTTTTACATATTTTGTTTGACTTCAGATTTAAAAGCAATTCGATAAACTCAAATATAAAGGCTATATTAATTAAAGGATATATGAATTTTCCCCAATCAATACATTCCATTACAAATTCAGAATTACTCATTTTAGCTGTCAAAGTCTAAATT…	676	IGS (rps16-trnQ_UUG)	311	TTTTAG	6	IGS (petA-psbJ)
46	TTATTGTTATTGAA	14	IGS (rps16-trnQ_UUG)	312	ACAATTTTGTATGAGAAATTTGTATGATAAAAAAAATAGGTAAATAAATGTAAGATAAAGATAATAGTATACTAGATATATTAGAT	86	IGS (petA-psbJ)
47	AATGATAGGTGGGATTTCAAAAATTTGAATAAAAAAATATTTATTTTACTGCTACTTGTACTTACATTTGACACTTGATTAGTGATGAGAAATCAAATGAATTAGAAAAACGACTCTTA	119	IGS (rps16-trnQ_UUG)	313	ATAATACATA	10	IGS (petA-psbJ)
48	TTTTAAATCCCACCTATCATT	21	IGS (rps16-trnQ_UUG)	314	G	1	IGS (petA-psbJ)
49	TTTATTTCG	9	IGS (rps16-trnQ_UUG)	315	T	1	IGS (petA-psbJ)
50	TATTAAGTG	9	IGS (trnQ_UUG-psbK)	316	GTTCGTGC	8	IGS (petA-psbJ)
51	TAAATAAAT	9	IGS (trnQ_UUG-psbK)	317	AACTAA	6	IGS (psbE-petL)
52	TTC	3	IGS (trnQ_UUG-psbK)	318	TCATAATAG	9	IGS (psbE-petL)
53	AG	2	IGS (trnQ_UUG-psbK)	319	ATAA	4	IGS (psbE-petL)
54	T	1	IGS (psbK-psbI)	320	AAA	3	IGS (psbE-petL)
55	AAATAGGTG	9	IGS (psbK-psbI)	321	TAATG	5	IGS (psbE-petL)
56	T	1	IGS (psbI-trnS_GCU)	322	TAAAGTATATAAAAGTATAATGTAATCCTATTTGAATA	38	IGS (psbE-petL)
57	TTTATATATT	10	IGS (trnS_GCU-trnG_UCC)	323	AA	2	IGS (psbE-petL)
58	TATATATC	8	IGS (trnS_GCU-trnG_UCC)	324	A	1	IGS (psbE-petL)
59	AAATAT	6	IGS (trnS_GCU-trnG_UCC)	325	C	1	IGS (psbE-petL)
60	CTAGA	5	IGS (trnS_GCU-trnG_UCC)	326	AGATCCTATTGAAAG	15	IGS (psbE-petL)
61	TTTATTATA	9	IGS (trnS_GCU-trnG_UCC)	327	TAAATA	6	IGS (psbE-petL)
62	TTTAT	5	IGS (trnS_GCU-trnG_UCC)	328	ATTA	4	IGS (psbE-petL)
63	AAAACAAG	8	IGS (trnS_GCU-trnG_UCC)	329	C	1	IGS (psbE-petL)
64	C	1	IGS (trnS_GCU-trnG_UCC)	330	TTTTCT	6	IGS (psbE-petL)
65	T	1	IGS (trnS_GCU-trnG_UCC)	331	A	1	IGS (petL-petG)
66	TG	2	trnG_UCC intron	332	TTTTTA	6	IGS (petG-trnW_CCA)
67	AGA	3	IGS (trnG_UCC-trnR_UCU)	333	G	1	IGS (petG-trnW_CCA)
68	AATATAAT	8	IGS (trnG_UCC-trnR_UCU)	334	ATATATACA	9	IGS (trnP_UGG-psaJ)
69	TATATG	6	IGS (trnG_UCC-trnR_UCU)	335	AACAAAT	7	IGS (trnP_UGG-psaJ)
70	AGTACACCAT	10	IGS (trnG_UCC-trnR_UCU)	336	G	1	IGS (trnP_UGG-psaJ)
71	TTATAGA	7	IGS (trnG_UCC-trnR_UCU)	337	TATTATTTTATCTAT	15	IGS (trnP_UGG-psaJ)
72	ATCAAG	6	IGS (trnR_UCU-atpA)	338	CTACTTA	7	IGS (psaJ-rpl33)
73	AAAAAAA	7	IGS (atpA-atpF)	339	G	1	IGS (psaJ-rpl33)
74	TT	2	atpF intron	340	ACAAAAAG	8	IGS (psaJ-rpl33)
75	A	1	atpF intron	341	TTTTT	5	IGS (psaJ-rpl33)
76	C	1	atpF intron	342	ATTATT	6	IGS (psaJ-rpl33)
77	A	1	atpF intron	343	AGTTTTAATAGAATTCTAAT	20	IGS (psaJ-rpl33)
78	C	1	atpF intron	344	TT	2	IGS (psaJ-rpl33)
79	T	1	atpF intron	345	ATATA	5	IGS (rpl33-rps18)
80	T	1	atpF intron	346	AAGTATTATGGAAATT	16	IGS (rpl33-rps18)
81	CCTCTTTTTTCATATGCTAT	20	IGS (atpF-atpH)	347	ATATGG	6	IGS (rpl33-rps18)
82	T	1	IGS (atpF-atpH)	348	TTAACGTATATAT	13	IGS (rpl33-rps18)
83	AATTTCTACTTA	12	IGS (atpF-atpH)	349	ATATAAGTATTATAT	15	IGS (rpl33-rps18)
84	A	1	IGS (atpF-atpH)	350	A	1	IGS (rpl33-rps18)
85	AATATAA	7	IGS (atpF-atpH)	351	A	1	IGS (rpl33-rps18)
86	TTCAAAAAAG	10	IGS (atpF-atpH)	352	AAAAGAT	7	IGS (rps18-rpl20)
87	ATTT	4	IGS (atpF-atpH)	353	TTTA	4	IGS (rps18-rpl20)
88	AG	2	IGS (atpF-atpH)	354	TACTTCTAC	9	IGS (rps18-rpl20)
89	A	1	IGS (atpF-atpH)	355	G	1	IGS (rpl20-rps12)
90	TACTA	5	IGS (atpH-atpI)	356	AAAAAATTCTATATATATAAATTCTATATATATAAATATAGAATTGAATATTTAATAATAAATAATTTTAAAATATAATTTAAATATATTATATTTAAAATTCCATTTTATTATTTTATTTAATTTAATTTCTTATT	137	IGS (rpl20-rps12)
91	A	1	IGS (atpH-atpI)	357	TTTT	4	IGS (rpl20-rps12)
92	TTTTTTTCA	9	IGS (atpH-atpI)	358	ATATTATTATATTAAAATATTTTAAATTCCATTTTATTATTTTATTTAT	49	IGS (rpl20-rps12)
93	AAATATATTGGTTAT	15	IGS (atpH-atpI)	359	T	1	IGS (rpl20-rps12)
94	T	1	IGS (atpH-atpI)	360	AAAAT	5	IGS (rpl20-rps12)
95	A	1	IGS (atpH-atpI)	361	TTA	3	IGS (rpl20-rps12)
96	ATTTAGTTAAT	11	IGS (atpH-atpI)	362	ATTACAG	7	IGS (rps12-clpP1)
97	T	1	IGS (atpH-atpI)	363	TAAAAATA	8	clpP1 intron
98	TTTA	4	IGS (atpH-atpI)	364	AAAAA	5	clpP1 intron
99	TTTTATTATTTAAAATTTTTATTATTTAAA	30	IGS (atpH-atpI)	365	T	1	clpP1 intron
100	AT	2	IGS (atpH-atpI)	366	AATAAA	6	clpP1 intron
101	A	1	IGS (atpH-atpI)	367	TTT	3	clpP1 intron
102	T	1	IGS (atpH-atpI)	368	ATAATACA	8	clpP1 intron
103	AATATATTAATATATAG	17	IGS (atpH-atpI)	369	AAAA	4	clpP1 intron
104	TATTATAATTATA	13	IGS (atpH-atpI)	370	C	1	clpP1 intron
105	T	1	IGS (atpH-atpI)	371	T	1	clpP1 intron
106	T	1	IGS (atpH-atpI)	372	A	1	clpP1 intron
107	AAATTAAA	8	IGS (atpH-atpI)	373	TAAATCAATATAAATTAATTCTTAATGTAATAAATCTTTTTTTTTTTAATCTAATATTTAAAAAATCTAATAGAATAAAAAATACTATAATAAAAAATACTAAATAATTACTATAATAAAAAATACTAAATAATAAATAATACTATATAATTAACTAGAATTCTAAATTCTATTTTATATAATAATTTTATACTAATTATATACTAAAATTTTTATACTAATTATATACTAAAATATAGTAAAATTAACTAAATAATTTAGTTATTTAGTTATATATATTTAATATATTATATATATTAAATATACATATTAAATATACATAGTTAAATATAATTTAACTACAATCTAGTTAATAATCTAAACAAATTTAATCTAATTTTAATTAGATAATTATGATTA…	443	clpP1 intron
108	AA	2	IGS (atpI-rps2)	374	ACTAATTAAATAAATCTAATTTTAATTAGATAAATAATTTCAATTA	46	clpP1 intron
109	AAA	3	IGS (atpI-rps2)	375	ATTT	4	clpP1 intron
110	TTTT	4	IGS (atpI-rps2)	376	TATTCTATTTCTATTTTTATTCTCTT	26	IGS (clpP1-psbB)
111	ATTTTTTTTTTAATTTCATCT	21	IGS (rps2-rpoC2)	377	ATTTA	5	IGS (clpP1-psbB)
112	AAA	3	IGS (rps2-rpoC2)	378	ATACGGTAAATGA	13	IGS (psbB-psbT)
113	TTAGA	5	IGS (rps2-rpoC2)	379	AAAAAG	6	IGS (pbfI-psbH)
114	GCTGGGTAAGTG	12	rpoC2	380	AAGTACAGTTAGGTTTCT	18	IGS (psbH-petB)
115	AAAAA	5	rpoC1 intron	381	G	1	IGS (psbH-petB)
116	A	1	rpoC1 intron	382	ATTCTAG	7	petB intron
117	ATTATTCTCAATGATTTAT	19	rpoC1 intron	383	AAG	3	petB intron
118	AA	2	rpoC1 intron	384	TTATTT	6	petB intron
119	AG	2	rpoC1 intron	385	C	1	petD intron
120	TTAGCCAACTCCATATATGTATTT	24	IGS (rpoB-trnC-GCA)	386	TTATG	5	petD intron
121	TTT	3	IGS (rpoB-trnC-GCA)	387	ATAGTATAG	9	petD intron
122	G	1	IGS (rpoB-trnC-GCA)	388	CTTTTTCGAATTTTTCTTT	19	IGS (petD-rpoA)
123	ATGTATGC	8	IGS (rpoB-trnC-GCA)	389	ACGTATATATTTATATTAGTA	21	IGS (petD-rpoA)
124	ATTACCTATTTG	12	IGS (rpoB-trnC-GCA)	390	TC	2	IGS (rpoA-rps11)
125	TAATCATAATTTTTTTATTCTATTTTTTTATTCTATATATTTTATTCAAATATTCTAT	58	IGS (rpoB-trnC-GCA)	391	AGAGAAT	7	IGS (rps11-rpl36)
126	TTAGAATTAGAATCATAATTTTTTTTATTCTATATATTCTATTCAA	46	IGS (rpoB-trnC-GCA)	392	TTTT	4	IGS(rpl36-infA)
127	T	1	IGS (rpoB-trnC-GCA)	393	TCTATTCTA	9	IGS (infA-rps8)
128	ATAAAAA	7	IGS (rpoB-trnC-GCA)	394	T	1	IGS (rps8-rpl14)
129	AAAA	4	IGS (rpoB-trnC-GCA)	395	TAAAGATTAATATTATTAA	19	IGS (rps8-rpl14)
130	TATT	4	IGS (rpoB-trnC-GCA)	396	TCTATTATCTATTTATTCTAATCCCA	26	IGS (rps8-rpl14)
131	T	1	IGS (rpoB-trnC-GCA)	397	ATATCATTTAGAATATATATATCT	24	IGS (rps8-rpl14)
132	AA	2	IGS (rpoB-trnC-GCA)	398	T	1	IGS (rpl14-rpl16)
133	AAACAAGATTAAAAATTTTAAATAAGATATTTGAA	35	IGS (rpoB-trnC-GCA)	399	T	1	IGS (rpl14-rpl16)
134	TTCATTTCATATATGAAATGAAACAAGATTAAAAATTTGAAATAAGATATTTGAATTCAAATTTTCAAATTAAATAATATTAATTAAA	88	IGS (rpoB-trnC-GCA)	400	A	1	IGS (rpl14-rpl16)
135	CC	2	IGS (rpoB-trnC-GCA)	401	T	1	rpl16 intron
136	AC	2	IGS (rpoB-trnC-GCA)	402	T	1	rpl16 intron
137	GTATAT	6	IGS (rpoB-trnC-GCA)	403	GTTTAAT	7	rpl16 intron
138	GTATTTATAG	10	IGS (rpoB-trnC-GCA)	404	TATATTAAA	9	rpl16 intron
139	ATATATA	7	IGS (rpoB-trnC-GCA)	405	AAGTTAAATATAAATTGA	18	rpl16 intron
140	ATATAT	6	IGS (rpoB-trnC-GCA)	406	TTCTTTTTCC	10	rpl16 intron
141	AA	2	IGS (trnC_GCA-petN)	407	TTT	3	rpl16 intron
142	TTTTTTTTAATAAAAGACTGTAGATTTTTCTCAAAATTTGGGTTTTGAGTGTGGTCTAAACCGGTCAAAATTGGAATTTGGAATGAAGTAAGCCTTACTTTTTAATATCATTATGATCGGTTTGTACATTTATTTGATTTCTCAATTGAATAAAAAAATGAGAGAAGAGTTTTTTGGAATTTCAGAACCACTAAAGTAATAGGGGATAAATCTTGCTAACCAAAAGTTCCTAAAGACCACTCTGTTTCTTTTTGCTCCGAGGATGAAAGAAAGAATTGTACAAAAAACTTTCAAGACTTTCGAACTCTCTTACACTACTACTAAAATAATGTTTACTGAACTCCGTATAGGATTCAATTGATGGCAAATCCATTTATATTTATAAGGTGTGGAAGGGGC…	673	IGS (trnC_GCA-petN)	408	ATATATTTTAT	11	rpl16 intron
143	C	1	IGS (trnC_GCA-petN)	409	TTTTTTTATT	10	rpl16 intron
144	T	1	IGS (trnC_GCA-petN)	410	ACTTTC	6	rpl16 intron
145	T	1	IGS (petN-psbM)	411	TATTTTTTT	9	rpl16 intron
146	TTCGATCAAAGTGAAGAGTATT	22	IGS (petN-psbM)	412	ATATTATATATTATTTATTTTTATTATTTT	30	rpl16 intron
147	TACACACGA	9	IGS (petN-psbM)	413	TTATAATATTTTATAATAATATT	23	rpl16 intron
148	T	1	IGS (petN-psbM)	414	A	1	rpl16 intron
149	AATCTAAT	8	IGS (petN-psbM)	415	T	1	rpl16 intron
150	GATATAGAATATAGAAAAATATATATAAATATATATAATATAAAATAATATTAATTTTCTTTTTATTATTTTTATATAGAATATAGATTTTTTTTTTAGTACTTAAGTACAATATAAAA	119	IGS (petN-psbM)	416	A	1	IGS (rpl16-rps3)
151	ATATTATATATATATATAGAATTAAAATATAGAAATATATATATATAATTAAAATATAGAAAAAAAGATATCATAGAATTTCACGAATCATCGGTTAATAGCTACTTATTTGTATAGAAAAGATTCTTTTGTTTCGTTTTTCTTTCCCTTTCTTTTTCCTTTAACCTTATATCTTATATATATCTTTATATCTATATTTTCATTTTATTTATATATTACTAAAAAAAATAATAATATAATAATAGTATAAAATAATAAGAGTATAATAACACTATTTATTTTATTTATTATTTAAAATTGAAATTTAATTACTAATTTTAAATACTAATTTTTTAAATACTAATGACTTAAATGTTACTTAAATGAAATACTAATATACTATATATATAACTATATATA…	560	IGS (petN-psbM)	417	TTTTT	5	IGS (rpl16-rps3)
152	CTTTC	5	IGS (petN-psbM)	418	CATTTTCTC	9	IGS (rps3-rpl22)
153	ATTAAT	6	IGS (psbM-trnD-GUC)	419	AATACATTTTA	11	IGS (rps3-rpl22)
154	A	1	IGS (psbM-trnD-GUC)	420	TTTAAG	6	IGS (rps3-rpl22)
155	ATGTAACC	8	IGS (psbM-trnD-GUC)	421	AACATTATATATATATATATAATGTTATTAAATATATATTATCACTTATATATAAATTACTTATATCTTATATAAATATCTTATATATATAAATTATAAA	100	IGS (rps3-rpl22)
156	G	1	IGS (psbM-trnD-GUC)	422	AATACATTTAATATTTAATATATATAATAACTTAATATATATATAATAACTTAATATATATAATAACATTATATTTATATATTATATATATATATTTATATATATAATTATATAATATATATAATTATATATTTATATTCAATATTATATTCATTTTATATTAATATTAATTCAAGTTATAATTATTTATTAATTATGTTAAATATTATTCTTAAATATATATATATTCTATATCTACAAATATAGATACTATGACTTATATATAAATACTTAATATATATATATAAATACTTAATATAAAAAATA	306	IGS (rps3-rpl22)
157	TATTTT	6	IGS (psbM-trnD-GUC)	423	A	1	IGS (rps3-rpl22)
158	AATTCATCAG	10	IGS (psbM-trnD-GUC)	424	CTTATC	6	IGS (rps3-rpl22)
159	T	1	IGS (trnD_GUC-trnY_GUA)	425	T	1	IGS (rps3-rpl22)
160	ATTAAT	6	IGS (trnD_GUC-trnY_GUA)	426	A	1	IGS (rps3-rpl22)
161	T	1	IGS (trnD_GUC-trnY_GUA)	427	TAAAATATTATTTAATTGTATTTATATTATAAAAATACAATTTGTTATTAATTTTTATTAAATTA	65	IGS (rps3-rpl22)
162	TAGCAT	6	IGS (trnD_GUC-trnY_GUA)	428	AATTTTAAAGATATTATTTAATTGTAAATATTATTTAATTGTATTTATAATATAAATATAAAATTATAAAAAAATTTATAAAAATATATAAAATTTAAATTCGTTATTAATTT	113	IGS (rps3-rpl22)
163	T	1	IGS (trnE_UUC-trnT_GGU)	429	TTCA	4	IGS (rps3-rpl22)
164	TTCTTTATTATTTCTTTATTATTAAATCTTTATTA	35	IGS (trnE_UUC-trnT_GGU)	430	AAG	3	rpl2 intron
165	TTAATATATAAATTTATATA	20	IGS (trnE_UUC-trnT_GGU)	431	TGAAAGAAAAAA	12	rpl2 intron
166	TAAATAAAT	2	IGS (trnE_UUC-trnT_GGU)	432	GTGTAGTACTGCTTAAAG	18	ycf2
167	ACTATT	6	IGS (trnE_UUC-trnT_GGU)	433	AGAAGA	6	ycf2
168	TAACTATT	8	IGS (trnE_UUC-trnT_GGU)	434	ATCAAA	6	ycf2
169	ACTATT	6	IGS (trnE_UUC-trnT_GGU)	435	TTCA	3	ycf2
170	TTAACTTAATTTAATT	16	IGS (trnE_UUC-trnT_GGU)	436	GGTTCT	6	ycf2
171	ACTTTCTATATATAGATATTATATAGTAATAGATAATATGAAATTTAAATAATATAAGAATATAAGTATAAATATAAATTATAAATAAATATTAAATAATATAAGAATTTAAGTAT	116	IGS (trnE_UUC-trnT_GGU)	437	ACTATTTGAATAGCAAGTTCATCGATCTCATAAGTATCGTACCAAACCCCATGA	54	ycf2
172	CTTTTTCAAAATATTCTTTATCTTTATATATATAATCTATATATATATAATCTATATAGACTTTATATATATATATATTAATAGATATTATATATATATAGATATTAATAGTAATAGATAATATTAAAAAGTAATAGATAATATTAAA	148	IGS (trnE_UUC-trnT_GGU)	438	CCC	3	IGS (ycf2-trnL_CAA)
173	AA	2	IGS (trnE_UUC-trnT_GGU)	439	GAAG	4	IGS (ycf2-trnL_CAA)
174	T	1	IGS (trnE_UUC-trnT_GGU)	440	G	1	IGS (ycf2-trnL_CAA)
175	GATATTTTGAATAT	14	IGS (trnE_UUC-trnT_GGU)	441	C	1	IGS (ycf2-trnL_CAA)
176	AATTTTCTTTTATTTGGGCATAAATCAA	28	IGS (trnE_UUC-trnT_GGU)	442	ATATATATCAA	11	IGS (trnL_CAA-ndhB)
177	TATGTATATAATATGTATTTATGTTCATAATCATTCATAATCATAATATGTATATAATATGTATTTATGTTCATAATCATTCATAA	86	IGS (trnE_UUC-trnT_GGU)	443	CAGC	4	IGS (ndhB-rps7)
178	T	1	IGS (trnE_UUC-trnT_GGU)	444	G	1	IGS (ndhB-rps7)
179	ATATATAATTAGATATAGAT	20	IGS (trnE_UUC-trnT_GGU)	445	AAATA	5	rps12 intron
180	TTTCAAGTTTTAT	13	IGS (trnT_GGU-psbD)	446	CATTT	5	IGS (rps12-trnV_GAC)
181	CAACGGA	7	IGS (trnT_GGU-psbD)	447	ATTCTTCG	8	IGS (rps12-trnV_GAC)
182	AAAAAAAAAGGGGG	14	IGS (trnT_GGU-psbD)	448	T	1	IGS (rps12-trnV_GAC)
183	TGATTATTATG	11	IGS (trnT_GGU-psbD)	449	T	1	IGS (rps12-trnV_GAC)
184	AAACAT	6	IGS (trnT_GGU-psbD)	450	A	1	IGS (rps12-trnV_GAC)
185	AATTTT	6	IGS (trnT_GGU-psbD)	451	CCTCTATC	8	IGS (rps12-trnV_GAC)
186	CG	2	IGS (trnT_GGU-psbD)	452	TATAGATCCTATTAGATCTATTATTTCTA	29	IGS (rps12-trnV_GAC)
187	AAACTAATATACCCTGTACTGACATA	26	IGS (trnT_GGU-psbD)	453	TTAGTAT	7	IGS (rps12-trnV_GAC)
188	T	1	IGS (trnT_GGU-psbD)	454	AATATTAG	8	IGS (rps12-trnV_GAC)
189	TTATTTATAT	10	IGS (trnT_GGU-psbD)	455	TTGTTTATAGTAGTATATGTTTTTAGTAGTATATGTTTT	39	IGS (rps12-trnV_GAC)
190	T	1	IGS (psbC-trnS_UGA)	456	CGGCG	5	IGS (rps12-trnV_GAC)
191	AAA	3	IGS (psbC-trnS_UGA)	457	CAGAGGTAAATCTTTGCCTGCTGGGCAAGAGGATAGCAAGTTACAAATTCTGTCTCGGTAGGACATGTATTTCTATTACTATTAAATAAATTAAAATGAAGTAGTTAATGGTGGGGTGCCATTATCCTTTTTCTTGTATGTATTCCTAAGAAAAGGAATTTTTTTGTCCATTTTCTTTTTCGAGGTCTCAAAAAAGGGTGTGGAAACA	208	IGS (rps12-trnV_GAC)
192	AAATACAAAAC	11	IGS (trnS_UGA-psbZ)	458	C	1	IGS (rps12-trnV_GAC)
193	ATTATTATAATATATAATAGGAAGTATATTTTATATATAATTTTATATATAATATAAAAGAGAAAATAATAAATTCAATATACTCAATATACTAATATAATACTAATATACCTAACTAGTATAGTTATAATTCAATATACTAATATAAGTAACTAGTATAGTTATATAACTA	172	IGS (trnG_GCC-trnfM_CAU)	459	CCATAATAGTGTGAAAA	17	IGS (rps12-trnV_GAC)
194	GCGATGGAGTAATGTACTATTTCCCATTATAATATATATATTTATATTATATATATATAATATATAATAGGAAGTAGGAAGTTATATTAGTATAATAGGAAATATAATAGGAAATATATAGGAAGTAGGAAGTTATATTAGTATAATAGGAAATATAATAGGAAATATATTTTTTTTATATTATTATATAATATAAAAGAGAAAATAAAAGAATAATAAATTCAATATACTAATATAAGCAACTAGTATAGTTACTAGTATAGTTATATAACTATACTAGTTAT	284	IGS (trnG_GCC-trnfM_CAU)	460	AACAAAC	7	IGS (trnV_GAC-rrn16)
195	TCTTT	5	IGS (trnG_GCC-trnfM_CAU)	461	TTTTTCTATT	10	IGS (trnV_GAC-rrn16)
196	TATAGA	6	IGS (trnfM_CAU-rps14)	462	CC	2	IGS (trnV_GAC-rrn16)
197	TTATCAATGAT	11	IGS(rps14-psaB)	463	A	1	IGS (rrn16-trnI_GAU)
198	ATCCTTCCTCC	11	IGS(rps14-psaB)	464	A	1	IGS (rrn4.5-rrn5)
199	ACTATG	6	IGS(psaA-pafI)	465	TACACA	6	IGS (trnR_ACG-trnN_GUU)
200	GGGTATCC	8	IGS(psaA-pafI)	466	CTG	3	ycf1
201	GATCCAACAAAACAATGATG	20	IGS(psaA-pafI)	467	TAAGTACCT	9	ycf1
202	A	1	IGS(psaA-pafI)	468	CACTTT	6	ycf1
203	TTTTT	5	pafI intron	469	AAAGAAGAG	9	ycf1
204	CATGTTAACTGAATTAGTATGCTAACTAAG	30	pafI intron	470	TTTTTTTTTTTT	12	ycf1
205	TAAT	4	pafI intron	471	ATAGAAGTAATTAAATCATTT	21	ycf1
206	TTCAGAAGAA	10	pafI intron	472	TTCTGA	6	ycf1
207	TAAATAAAT	2	pafI intron	473	GTATAG	6	ycf1
208	T	1	pafI intron	474	AGA	3	ycf1
209	AAAAG	5	pafI intron	475	TTTTTTT	7	ycf1
210	AAA	3	IGS (pafI-trnS_GGA)	476	CTCATTTTTTTCATTTATTTTCTGTCTTATTATCTCTTTCTTTTCTTGCTGTTCAAA	57	ycf1
211	T	1	IGS (pafI-trnS_GGA)	477	TACCCATCCGATCGTTTTCCGCGTACCGTTCTTTTTCTTTTGCATTTATTTCCGGTCTTATTCTCTCTTT	70	ycf1
212	ACTAC	5	IGS (pafI-trnS_GGA)	478	CTACTAATTCTATCC	15	ycf1
213	AACTTTTTATTGCGGATTCTGAT	23	IGS (pafI-trnS_GGA)	479	TTTTAAAAA	9	ycf1
214	AAA	3	IGS (pafI-trnS_GGA)	480	TTGCCG	6	ycf1
215	TTAATAGAATAA	12	IGS (pafI-trnS_GGA)	481	TCCATTTTCTTTTTCAAGTTCTTTTCC	27	ycf1
216	T	1	IGS (pafI-trnS_GGA)	482	GGA	3	ycf1
217	T	1	IGS (trnS_GGA-rps4)	483	ATTCGCCAA	9	ycf1
218	AA	2	IGS (trnS_GGA-rps4)	484	TAGATTTTTTTTTATTAAATGATATCTGCAAATTTTTGTTTTTATTTACATTGATATTTTGATTTTTGCTAATAATAATATTATTTTCATGTAAATAAATATCAAT	106	ycf1
219	A	1	IGS (rps4-trnT_UGU)	485	CAAAATTT	8	ycf1
220	AGTATATAAAATTTTTGTAATTGTAATAAATTGGAATATAATTAAAATTATTTAAATATTATTGTAATATAATATATAATTGTAATATAATATATATATTTTTA	104	IGS (rps4-trnT_UGU)	486	CTCCTCAAAACT	12	ycf1
221	TGTATATATAATTTTTGTATTTTTGTATATATAATTTTTGTAATTGTAATAAATTTTAATAGAATTTTAATATAATTTAATATAATATAAATTATTGAATATTATTGTATATTATTGTAATATAATATATATGTAAATAATTTTTAAATTATAATAATATAAATAGAAAATATATATATATATATTAGTGTTAGA	195	IGS (rps4-trnT_UGU)	487	TTTTTA	6	ycf1
222	ATAT	4	IGS (rps4-trnT_UGU)	488	TGTCACTCCTATAATTGAGGGTAGAACATTTTCCTGGGAATTTGTCATTCTA	52	ycf1
223	TATTAGTATTAG	12	IGS (rps4-trnT_UGU)	489	AAACATTTTT	10	ycf1
224	AAATTA	6	IGS (rps4-trnT_UGU)	490	TGAAAA	6	ndhF
225	TTACATATACATACATC	17	IGS (trnT_UGU-trnL_UAA)	491	TTATTCTTATCTTA	14	IGS (ndhF-rpl32)
226	A	1	IGS (trnT_UGU-trnL_UAA)	492	AAATATTTTATT	12	IGS (ndhF-rpl32)
227	GATATTGAATATCAAC	16	IGS (trnT_UGU-trnL_UAA)	493	TTAAG	5	IGS (ndhF-rpl32)
228	GTTCATAGTTATAATG	16	IGS (trnT_UGU-trnL_UAA)	494	AAAAAAAA	8	IGS (ndhF-rpl32)
229	TGACTAATTTTATTATATGATATA	24	IGS (trnT_UGU-trnL_UAA)	495	AAAAA	5	IGS (ndhF-rpl32)
230	A	1	IGS (trnT_UGU-trnL_UAA)	496	AATTCAATATCAGTAAA	17	IGS (rpl32-trnL_UAG)
231	TTCTTT	6	IGS (trnT_UGU-trnL_UAA)	497	TCG	3	IGS (rpl32-trnL_UAG)
232	TAA	3	IGS (trnT_UGU-trnL_UAA)	498	CTTAA	5	IGS (rpl32-trnL_UAG)
233	T	1	IGS (trnT_UGU-trnL_UAA)	499	TTT	3	IGS (rpl32-trnL_UAG)
234	ATTTCAA	7	IGS (trnT_UGU-trnL_UAA)	500	TTT	3	IGS (rpl32-trnL_UAG)
235	TATTAT	6	trnL_UAA intron	501	ATTTTATTTTGTTCGCGGAGAAGAAAATT	29	IGS (rpl32-trnL_UAG)
236	AATATAAATATATAT	15	trnL_UAA intron	502	AAATCGG	7	IGS (rpl32-trnL_UAG)
237	TAAAATATGTATAT	14	trnL_UAA intron	503	AA	2	IGS (rpl32-trnL_UAG)
238	AAAAATATATATATACATAGGAT	23	trnL_UAA intron	504	T	2	IGS (rpl32-trnL_UAG)
239	GGGGTT	6	trnL_UAA intron	505	TT	2	IGS (rpl32-trnL_UAG)
240	ATCTTT	6	trnL_UAA intron	506	A	1	IGS (rpl32-trnL_UAG)
241	TC	2	IGS (trnL_UAA-trnF_GAA)	507	ATA	3	IGS (trnL_UAG-ccsA)
242	GTCCACAGT	9	IGS (trnL_UAA-trnF_GAA)	508	TCAATTA	7	IGS (trnL_UAG-ccsA)
243	TCTTAGACTTACTTGGTAAGGAATTTCCATGATTGAATCATTCA	44	IGS (trnL_UAA-trnF_GAA)	509	TTTTAA	6	ccsA
244	A	1	IGS (trnL_UAA-trnF_GAA)	510	TT	2	IGS (ccsA-ndhD)
245	TTTTTTTCTTACTTT	15	IGS (trnF_GAA-ndhJ)	511	CATTATATTTTTC	13	IGS (ccsA-ndhD)
246	ATA	3	IGS (trnF_GAA-ndhJ)	512	TTGAAAAAAAAA	12	IGS (psaC-ndhE)
247	TTACTTTATCGT	12	IGS (trnF_GAA-ndhJ)	513	TATTTTATATATTATATAATTTTATATATTATATAAAATAAAGATAAAATTATAATTATATATTATATAGTTTATATTATTATATAGTTTATATATTATATAGTTATATAGTTTATATATTATATAGTATATATATTATATAGTTTAATTATATATTATATAGTTTATATTATATAAAATA	181	IGS (psaC-ndhE)
248	GGCACAGAAT	10	IGS (trnF_GAA-ndhJ)	514	TTTCTATATTATTTTCTATATTAT	24	IGS (psaC-ndhE)
249	TTTTGGTTCATCCTATAGTCTTTT	24	IGS (trnF_GAA-ndhJ)	515	A	1	IGS (psaC-ndhE)
250	TCCAGCCAC	9	IGS (trnF_GAA-ndhJ)	516	TCTAAATAAAATTATAGATAATAGAAATAATGAATTCTATTTTAAGTTAGAATAATTATTCTAATACATTTACTTTAATATTAAATATTAATTTAATATTAATTAATTACTTTTTTACTTTTAAATTACTTTAAACATTAATTAATAAAACATAATATTAATAAAGATTTTTTTTTATATCGTTATTATATTTTGATATTTATATGCATATGTATCTGTATTTATGTATATGTTTTAT	238	IGS (psaC-ndhE)
251	CTTAATTTA	9	IGS (ndhJ-ndhK)	517	AA	2	IGS (ndhE-ndhG)
252	C	1	IGS (ndhC-trnV_UAC)	518	TC	2	IGS (ndhE-ndhG)
253	ACTAGTA	7	IGS (ndhC-trnV_UAC)	519	TTTTTTATTTATTTA	15	IGS (ndhE-ndhG)
254	TTAATATTTTATTCTAATATATCAAATTCTAATTCTAATATATATAAATATAGAA	55	IGS (ndhC-trnV_UAC)	520	AT	2	IGS (ndhG-ndhI)
255	ATATCAAATTCTAATATCTAATATTAATATATTTTATTTAATTCTAATATATCAAATTCTAATATCTAATATTAATATAATCTAATATTAATAATATATATATAATATAT	110	IGS (ndhC-trnV_UAC)	521	CT	2	IGS (ndhG-ndhI)
256	AAGAAAAAGAAAAGAATATATCTACATATAATATATTTATATATCTATAATATATATTATTTTTTACCAATTATCATATATAATAATAAAATATTAATTAAAATGAAATTAAAATAGAATAACAGAATTCTATTAAAATGAAATTCTAAAAAGTTCTATTTATATCTATTTATATAAATAGATAAATTATATTATAGAAATATAGAAATTCTAAATAAATAAATAAAAAATATTTTTAATAGAATTTGAAATAGATTTTCAATATTTTAATAGATAATTTAAATAGATAAGATATATCTAATATAATAAAGATATATAATAAAGAATCTATATGAATAAGAATCCATATGAATATTATATAGATATCTAAAATAGATATAGAAAATATATAAAGATAAA…	1045	IGS (ndhC-trnV_UAC)	522	ATAATAA	7	ndhA itnron
257	AAAGTCATATAC	12	IGS (ndhC-trnV_UAC)	523	T	1	ndhA itnron
258	TA	2	trnV_UAC intron	524	T	1	ndhA itnron
259	T	1	trnV_UAC intron	525	A	1	IGS (ndhH-rps15)
260	T	1	IGS (trnV_UAC-trnM_CAU)	526	AA	2	IGS (ndhH-rps15)
261	CAGAAGTCTTATATTAAAGAACAGAAGTCTTATATTAA	38	IGS (trnM_CAU-atpE)	527	TTATAATCTAT	11	IGS (rps15-ycf1)
262	TAGGTAGAT	9	IGS (trnM_CAU-atpE)	528	T	1	IGS (rps15-ycf1)
263	ATATTATATAATTTAT	16	IGS (trnM_CAU-atpE)	529	TCATATATTCA	11	IGS (rps15-ycf1)
264	AAA	3	IGS (trnM_CAU-atpE)	530	T	1	IGS (rps15-ycf1)
265	G	1	IGS (atpB-rbcL)	531	TTAAAA	6	IGS (rps15-ycf1)
266	AAA	3	IGS (atpB-rbcL)	532	GGATATTATATAAATATATATTTATATACAG	31	IGS (rps15-ycf1)
				533	ATTAAGGATATTATGATATTATATAAATACTTATCTATACTTATAGAATTCTATTCTATAAGTATAGATAAGTATAAAAAAAGTATAGAAAGTATAGAATAGAAAAATATATAAAAATAAAAAAAAAATCAAAATATTTAATTTATATATTTAATTTATATATTTATA	168	IGS (rps15-ycf1)
