# Supplementary material for: The Complete Chloroplast Genome Sequence of Callisia fragrans (Lindl.) Woodson (Commelinaceae)
Source: Ecol Evol. 2025 May 14;15(5):e71402. doi: 10.1002/ece3.71402 (PMC12076062; doi:10.1002/ece3.71402)
Supplement: Supplementary file 4 — Table S3. [file ECE3-15-e71402-s004.xls]

## Sheet: Supplementary Table S3
Supplementary Table S3. Features of single nucleotide polymorphism in chloroplast genomes of C.franfrans and C. repens.
Nucleotide	Site in aligned sequences	Location	Variant Frequency
G	141526	ycf1	0.5
T	141526	ycf1	0.5
A	141496	ycf1	0.5
G	141496	ycf1	0.5
C	141493	ycf1	0.5
G	141493	ycf1	0.5
C	141488	ycf1	0.5
G	141488	ycf1	0.5
A	141458	ycf1	0.5
T	141458	ycf1	0.5
A	141457	ycf1	0.5
T	141457	ycf1	0.5
G	141456	ycf1	0.5
T	141456	ycf1	0.5
C	141455	ycf1	0.5
T	141455	ycf1	0.5
C	141322	ycf1	0.5
T	141322	ycf1	0.5
A	141300	ycf1	0.5
T	141300	ycf1	0.5
A	141266	ycf1	0.5
G	141266	ycf1	0.5
C	141247	ycf1	0.5
T	141247	ycf1	0.5
C	141238	ycf1	0.5
T	141238	ycf1	0.5
A	141236	ycf1	0.5
C	141236	ycf1	0.5
A	141209	ycf1	0.5
G	141209	ycf1	0.5
A	141176	ycf1	0.5
G	141176	ycf1	0.5
G	141124	ycf1	0.5
T	141124	ycf1	0.5
C	141123	ycf1	0.5
T	141123	ycf1	0.5
C	141120	ycf1	0.5
T	141120	ycf1	0.5
A	141083	ycf1	0.5
C	141083	ycf1	0.5
A	141073	ycf1	0.5
G	141073	ycf1	0.5
C	141062	ycf1	0.5
T	141062	ycf1	0.5
C	140887	ycf1	0.5
G	140887	ycf1	0.5
C	140885	ycf1	0.5
G	140885	ycf1	0.5
A	140863	ycf1	0.5
T	140863	ycf1	0.5
A	140830	ycf1	0.5
C	140830	ycf1	0.5
C	140828	ycf1	0.5
T	140828	ycf1	0.5
C	140766	ycf1	0.5
T	140766	ycf1	0.5
C	140729	ycf1	0.5
T	140729	ycf1	0.5
C	140706	ycf1	0.5
T	140706	ycf1	0.5
C	140649	ycf1	0.5
T	140649	ycf1	0.5
A	140647	ycf1	0.5
T	140647	ycf1	0.5
G	140641	ycf1	0.5
T	140641	ycf1	0.5
A	140640	ycf1	0.5
C	140640	ycf1	0.5
G	140639	ycf1	0.5
T	140639	ycf1	0.5
C	140637	ycf1	0.5
T	140637	ycf1	0.5
C	140632	ycf1	0.5
G	140632	ycf1	0.5
A	140629	ycf1	0.5
T	140629	ycf1	0.5
A	140628	ycf1	0.5
T	140628	ycf1	0.5
A	140621	ycf1	0.5
G	140621	ycf1	0.5
C	140619	ycf1	0.5
T	140619	ycf1	0.5
A	140618	ycf1	0.5
T	140618	ycf1	0.5
C	140616	ycf1	0.5
T	140616	ycf1	0.5
A	140613	ycf1	0.5
G	140613	ycf1	0.5
A	140609	ycf1	0.5
G	140609	ycf1	0.5
A	140606	ycf1	0.5
C	140606	ycf1	0.5
C	140605	ycf1	0.5
T	140605	ycf1	0.5
C	140604	ycf1	0.5
T	140604	ycf1	0.5
A	140602	ycf1	0.5
C	140602	ycf1	0.5
C	140600	ycf1	0.5
G	140600	ycf1	0.5
A	140599	ycf1	0.5
G	140599	ycf1	0.5
A	140589	ycf1	0.5
C	140589	ycf1	0.5
A	140580	ycf1	0.5
C	140580	ycf1	0.5
A	140579	ycf1	0.5
G	140579	ycf1	0.5
C	140576	ycf1	0.5
T	140576	ycf1	0.5
A	140573	ycf1	0.5
T	140573	ycf1	0.5
C	140566	ycf1	0.5
T	140566	ycf1	0.5
A	140565	ycf1	0.5
G	140565	ycf1	0.5
C	140558	ycf1	0.5
G	140558	ycf1	0.5
C	140557	ycf1	0.5
G	140557	ycf1	0.5
A	140554	ycf1	0.5
T	140554	ycf1	0.5
C	140550	ycf1	0.5
G	140550	ycf1	0.5
C	140547	ycf1	0.5
G	140547	ycf1	0.5
C	140537	ycf1	0.5
T	140537	ycf1	0.5
A	140535	ycf1	0.5
C	140535	ycf1	0.5
C	140533	ycf1	0.5
T	140533	ycf1	0.5
C	140529	ycf1	0.5
G	140529	ycf1	0.5
A	140523	ycf1	0.5
G	140523	ycf1	0.5
A	140516	ycf1	0.5
T	140516	ycf1	0.5
A	140505	ycf1	0.5
G	140505	ycf1	0.5
G	140500	ycf1	0.5
T	140500	ycf1	0.5
C	140496	ycf1	0.5
T	140496	ycf1	0.5
C	140495	ycf1	0.5
T	140495	ycf1	0.5
C	140484	ycf1	0.5
T	140484	ycf1	0.5
C	140483	ycf1	0.5
T	140483	ycf1	0.5
C	140481	ycf1	0.5
T	140481	ycf1	0.5
C	140453	ycf1	0.5
T	140453	ycf1	0.5
C	140452	ycf1	0.5
T	140452	ycf1	0.5
A	140443	ycf1	0.5
C	140443	ycf1	0.5
C	140433	ycf1	0.5
T	140433	ycf1	0.5
C	140431	ycf1	0.5
T	140431	ycf1	0.5
C	140421	ycf1	0.5
G	140421	ycf1	0.5
C	140417	ycf1	0.5
T	140417	ycf1	0.5
C	140413	ycf1	0.5
T	140413	ycf1	0.5
A	140407	ycf1	0.5
G	140407	ycf1	0.5
A	140391	ycf1	0.5
G	140391	ycf1	0.5
A	140387	ycf1	0.5
T	140387	ycf1	0.5
G	140383	ycf1	0.5
T	140383	ycf1	0.5
G	140378	ycf1	0.5
T	140378	ycf1	0.5
A	140372	ycf1	0.5
T	140372	ycf1	0.5
C	140217	ycf1	0.5
T	140217	ycf1	0.5
A	140208	ycf1	0.5
G	140208	ycf1	0.5
C	140206	ycf1	0.5
T	140206	ycf1	0.5
G	140204	ycf1	0.5
T	140204	ycf1	0.5
C	140201	ycf1	0.5
T	140201	ycf1	0.5
C	140192	ycf1	0.5
G	140192	ycf1	0.5
C	140191	ycf1	0.5
T	140191	ycf1	0.5
C	140183	ycf1	0.5
T	140183	ycf1	0.5
A	140177	ycf1	0.5
G	140177	ycf1	0.5
G	140174	ycf1	0.5
T	140174	ycf1	0.5
C	140172	ycf1	0.5
T	140172	ycf1	0.5
C	140168	ycf1	0.5
G	140168	ycf1	0.5
C	140165	ycf1	0.5
G	140165	ycf1	0.5
A	140164	ycf1	0.5
T	140164	ycf1	0.5
G	140159	ycf1	0.5
T	140159	ycf1	0.5
C	140152	ycf1	0.5
G	140152	ycf1	0.5
C	140137	ycf1	0.5
G	140137	ycf1	0.5
A	140128	ycf1	0.5
T	140128	ycf1	0.5
A	140126	ycf1	0.5
T	140126	ycf1	0.5
A	140111	ycf1	0.5
T	140111	ycf1	0.5
A	140045	ycf1	0.5
G	140045	ycf1	0.5
C	140044	ycf1	0.5
T	140044	ycf1	0.5
A	140035	ycf1	0.5
C	140035	ycf1	0.5
C	140034	ycf1	0.5
G	140034	ycf1	0.5
C	140024	ycf1	0.5
T	140024	ycf1	0.5
G	140005	ycf1	0.5
T	140005	ycf1	0.5
A	139996	ycf1	0.5
T	139996	ycf1	0.5
G	139972	ycf1	0.5
T	139972	ycf1	0.5
C	139959	ycf1	0.5
T	139959	ycf1	0.5
A	139958	ycf1	0.5
C	139958	ycf1	0.5
C	139882	ycf1	0.5
T	139882	ycf1	0.5
G	139874	ycf1	0.5
T	139874	ycf1	0.5
C	139841	ycf1	0.5
T	139841	ycf1	0.5
C	139826	ycf1	0.5
T	139826	ycf1	0.5
C	139825	ycf1	0.5
T	139825	ycf1	0.5
C	139805	ycf1	0.5
T	139805	ycf1	0.5
A	139777	ycf1	0.5
G	139777	ycf1	0.5
G	139760	ycf1	0.5
T	139760	ycf1	0.5
A	139753	ycf1	0.5
T	139753	ycf1	0.5
C	139735	ycf1	0.5
G	139735	ycf1	0.5
A	139688	ycf1	0.5
T	139688	ycf1	0.5
A	139687	ycf1	0.5
C	139687	ycf1	0.5
A	139665	ycf1	0.5
T	139665	ycf1	0.5
A	139659	ycf1	0.5
T	139659	ycf1	0.5
C	139656	ycf1	0.5
T	139656	ycf1	0.5
A	139651	ycf1	0.5
G	139651	ycf1	0.5
C	139634	ycf1	0.5
T	139634	ycf1	0.5
C	139611	ycf1	0.5
T	139611	ycf1	0.5
A	139606	ycf1	0.5
G	139606	ycf1	0.5
A	139597	ycf1	0.5
C	139597	ycf1	0.5
C	139591	ycf1	0.5
T	139591	ycf1	0.5
G	139527	ycf1	0.5
T	139527	ycf1	0.5
A	139512	ycf1	0.5
C	139512	ycf1	0.5
C	139464	ycf1	0.5
G	139464	ycf1	0.5
C	139449	ycf1	0.5
G	139449	ycf1	0.5
A	139441	ycf1	0.5
T	139441	ycf1	0.5
A	139414	ycf1	0.5
G	139414	ycf1	0.5
A	139398	ycf1	0.5
G	139398	ycf1	0.5
G	139391	ycf1	0.5
T	139391	ycf1	0.5
A	139390	ycf1	0.5
C	139390	ycf1	0.5
C	139388	ycf1	0.5
T	139388	ycf1	0.5
A	139349	ycf1	0.5
G	139349	ycf1	0.5
C	139345	ycf1	0.5
T	139345	ycf1	0.5
C	139339	ycf1	0.5
T	139339	ycf1	0.5
C	139326	ycf1	0.5
G	139326	ycf1	0.5
C	139305	ycf1	0.5
T	139305	ycf1	0.5
C	139298	ycf1	0.5
T	139298	ycf1	0.5
A	139263	ycf1	0.5
G	139263	ycf1	0.5
G	139152	ycf1	0.5
T	139152	ycf1	0.5
A	139095	ycf1	0.5
C	139095	ycf1	0.5
C	139094	ycf1	0.5
T	139094	ycf1	0.5
A	139078	ycf1	0.5
C	139078	ycf1	0.5
C	139053	ycf1	0.5
T	139053	ycf1	0.5
A	139052	ycf1	0.5
C	139052	ycf1	0.5
G	139006	ycf1	0.5
T	139006	ycf1	0.5
C	139004	ycf1	0.5
T	139004	ycf1	0.5
A	138982	ycf1	0.5
T	138982	ycf1	0.5
A	138945	ycf1	0.5
G	138945	ycf1	0.5
A	138900	ycf1	0.5
T	138900	ycf1	0.5
A	138897	ycf1	0.5
T	138897	ycf1	0.5
C	138886	ycf1	0.5
T	138886	ycf1	0.5
C	138885	ycf1	0.5
G	138885	ycf1	0.5
G	138772	ycf1	0.5
T	138772	ycf1	0.5
A	138686	ycf1	0.5
G	138686	ycf1	0.5
C	138655	ycf1	0.5
T	138655	ycf1	0.5
C	138576	ycf1	0.5
T	138576	ycf1	0.5
A	138513	ycf1	0.5
C	138513	ycf1	0.5
A	138469	ycf1	0.5
T	138469	ycf1	0.5
A	138384	ycf1	0.5
T	138384	ycf1	0.5
C	138343	ycf1	0.5
T	138343	ycf1	0.5
C	138255	ycf1	0.5
T	138255	ycf1	0.5
A	138210	ycf1	0.5
C	138210	ycf1	0.5
C	138194	ycf1	0.5
T	138194	ycf1	0.5
C	138175	ycf1	0.5
T	138175	ycf1	0.5
A	138108	ycf1	0.5
T	138108	ycf1	0.5
C	138093	ycf1	0.5
T	138093	ycf1	0.5
G	138089	ycf1	0.5
T	138089	ycf1	0.5
C	138009	ycf1	0.5
T	138009	ycf1	0.5
G	137994	ycf1	0.5
T	137994	ycf1	0.5
C	137976	ycf1	0.5
T	137976	ycf1	0.5
A	137970	ycf1	0.5
G	137970	ycf1	0.5
C	137791	ycf1	0.5
G	137791	ycf1	0.5
A	137778	ycf1	0.5
G	137778	ycf1	0.5
C	137755	ycf1	0.5
T	137755	ycf1	0.5
C	137747	ycf1	0.5
T	137747	ycf1	0.5
G	137704	ycf1	0.5
T	137704	ycf1	0.5
C	137699	ycf1	0.5
T	137699	ycf1	0.5
C	137689	ycf1	0.5
T	137689	ycf1	0.5
C	137687	ycf1	0.5
T	137687	ycf1	0.5
A	137686	ycf1	0.5
G	137686	ycf1	0.5
C	137684	ycf1	0.5
G	137684	ycf1	0.5
C	137683	ycf1	0.5
T	137683	ycf1	0.5
A	137677	ycf1	0.5
G	137677	ycf1	0.5
A	137675	ycf1	0.5
G	137675	ycf1	0.5
A	137674	ycf1	0.5
C	137674	ycf1	0.5
A	137673	ycf1	0.5
T	137673	ycf1	0.5
A	137672	ycf1	0.5
C	137672	ycf1	0.5
G	137670	ycf1	0.5
T	137670	ycf1	0.5
G	137661	ycf1	0.5
T	137661	ycf1	0.5
C	137659	ycf1	0.5
T	137659	ycf1	0.5
A	137649	ycf1	0.5
C	137649	ycf1	0.5
A	137643	ycf1	0.5
T	137643	ycf1	0.5
G	137624	ycf1	0.5
T	137624	ycf1	0.5
C	137617	ycf1	0.5
T	137617	ycf1	0.5
C	137611	ycf1	0.5
T	137611	ycf1	0.5
A	137607	ycf1	0.5
T	137607	ycf1	0.5
A	137602	ycf1	0.5
G	137602	ycf1	0.5
C	137601	ycf1	0.5
G	137601	ycf1	0.5
C	137586	ycf1	0.5
G	137586	ycf1	0.5
C	137509	ycf1	0.5
T	137509	ycf1	0.5
A	137503	ycf1	0.5
C	137503	ycf1	0.5
A	137502	ycf1	0.5
G	137502	ycf1	0.5
C	137500	ycf1	0.5
T	137500	ycf1	0.5
A	137493	ycf1	0.5
G	137493	ycf1	0.5
G	137491	ycf1	0.5
T	137491	ycf1	0.5
A	137488	ycf1	0.5
G	137488	ycf1	0.5
C	137485	ycf1	0.5
G	137485	ycf1	0.5
A	137477	ycf1	0.5
T	137477	ycf1	0.5
C	137458	ycf1	0.5
T	137458	ycf1	0.5
C	137450	ycf1	0.5
T	137450	ycf1	0.5
A	137449	ycf1	0.5
T	137449	ycf1	0.5
C	137444	ycf1	0.5
T	137444	ycf1	0.5
A	137434	ycf1	0.5
C	137434	ycf1	0.5
C	137423	ycf1	0.5
T	137423	ycf1	0.5
C	137422	ycf1	0.5
T	137422	ycf1	0.5
A	137416	ycf1	0.5
C	137416	ycf1	0.5
A	137412	ycf1	0.5
C	137412	ycf1	0.5
A	137403	ycf1	0.5
T	137403	ycf1	0.5
C	137396	ycf1	0.5
G	137396	ycf1	0.5
G	137392	ycf1	0.5
T	137392	ycf1	0.5
C	137388	ycf1	0.5
G	137388	ycf1	0.5
A	137379	ycf1	0.5
C	137379	ycf1	0.5
C	137271	ycf1	0.5
T	137271	ycf1	0.5
A	137095	ycf1	0.5
C	137095	ycf1	0.5
A	137077	ycf1	0.5
G	137077	ycf1	0.5
A	137074	ycf1	0.5
C	137074	ycf1	0.5
A	137049	ycf1	0.5
C	137049	ycf1	0.5
A	137046	ycf1	0.5
C	137046	ycf1	0.5
G	136842	IGS (rps15-ycf1)	0.5
T	136842	IGS (rps15-ycf1)	0.5
A	136816	IGS (rps15-ycf1)	0.5
T	136816	IGS (rps15-ycf1)	0.5
A	136594	IGS (rps15-ycf1)	0.5
G	136594	IGS (rps15-ycf1)	0.5
C	136587	IGS (rps15-ycf1)	0.5
G	136587	IGS (rps15-ycf1)	0.5
A	136578	IGS (rps15-ycf1)	0.5
T	136578	IGS (rps15-ycf1)	0.5
A	136558	IGS (rps15-ycf1)	0.5
C	136558	IGS (rps15-ycf1)	0.5
G	136540	IGS (rps15-ycf1)	0.5
T	136540	IGS (rps15-ycf1)	0.5
C	136531	IGS (rps15-ycf1)	0.5
G	136531	IGS (rps15-ycf1)	0.5
C	136529	IGS (rps15-ycf1)	0.5
T	136529	IGS (rps15-ycf1)	0.5
C	136526	IGS (rps15-ycf1)	0.5
G	136526	IGS (rps15-ycf1)	0.5
A	136471	IGS (rps15-ycf1)	0.5
C	136471	IGS (rps15-ycf1)	0.5
A	136466	IGS (rps15-ycf1)	0.5
G	136466	IGS (rps15-ycf1)	0.5
A	136457	IGS (rps15-ycf1)	0.5
T	136457	IGS (rps15-ycf1)	0.5
C	136313	IGS (rps15-ycf1)	0.5
T	136313	IGS (rps15-ycf1)	0.5
G	136263	IGS (rps15-ycf1)	0.5
T	136263	IGS (rps15-ycf1)	0.5
C	136133	rps15	0.5
T	136133	rps15	0.5
A	136098	rps15	0.5
G	136098	rps15	0.5
A	135924	rps15	0.5
G	135924	rps15	0.5
A	135884	IGS (ndhH-rps15)	0.5
G	135884	IGS (ndhH-rps15)	0.5
C	135843	IGS (ndhH-rps15)	0.5
T	135843	IGS (ndhH-rps15)	0.5
A	135719	ndhH	0.5
G	135719	ndhH	0.5
C	135692	ndhH	0.5
T	135692	ndhH	0.5
C	135611	ndhH	0.5
T	135611	ndhH	0.5
A	135578	ndhH	0.5
G	135578	ndhH	0.5
A	135545	ndhH	0.5
G	135545	ndhH	0.5
A	135416	ndhH	0.5
G	135416	ndhH	0.5
C	135293	ndhH	0.5
T	135293	ndhH	0.5
C	135290	ndhH	0.5
T	135290	ndhH	0.5
A	135239	ndhH	0.5
G	135239	ndhH	0.5
A	135146	ndhH	0.5
G	135146	ndhH	0.5
A	134954	ndhH	0.5
T	134954	ndhH	0.5
A	134894	ndhH	0.5
G	134894	ndhH	0.5
A	134846	ndhH	0.5
G	134846	ndhH	0.5
A	134711	ndhH	0.5
G	134711	ndhH	0.5
C	134705	ndhH	0.5
T	134705	ndhH	0.5
C	134588	ndhA	0.5
T	134588	ndhA	0.5
A	134521	ndhA	0.5
G	134521	ndhA	0.5
A	134518	ndhA	0.5
C	134518	ndhA	0.5
C	134458	ndhA	0.5
T	134458	ndhA	0.5
A	134367	ndhA	0.5
G	134367	ndhA	0.5
A	134332	ndhA	0.5
G	134332	ndhA	0.5
C	133985	ndhA intron	0.5
T	133985	ndhA intron	0.5
C	133984	ndhA intron	0.5
T	133984	ndhA intron	0.5
C	133982	ndhA intron	0.5
T	133982	ndhA intron	0.5
C	133930	ndhA intron	0.5
T	133930	ndhA intron	0.5
C	133889	ndhA intron	0.5
G	133889	ndhA intron	0.5
C	133868	ndhA intron	0.5
T	133868	ndhA intron	0.5
C	133840	ndhA intron	0.5
T	133840	ndhA intron	0.5
A	133806	ndhA intron	0.5
G	133806	ndhA intron	0.5
A	133797	ndhA intron	0.5
T	133797	ndhA intron	0.5
A	133784	ndhA intron	0.5
C	133784	ndhA intron	0.5
C	133748	ndhA intron	0.5
T	133748	ndhA intron	0.5
C	133559	ndhA intron	0.5
T	133559	ndhA intron	0.5
A	133548	ndhA intron	0.5
G	133548	ndhA intron	0.5
A	133440	ndhA intron	0.5
G	133440	ndhA intron	0.5
C	133427	ndhA intron	0.5
T	133427	ndhA intron	0.5
C	133390	ndhA intron	0.5
T	133390	ndhA intron	0.5
A	133372	ndhA intron	0.5
T	133372	ndhA intron	0.5
C	133324	ndhA intron	0.5
T	133324	ndhA intron	0.5
A	133191	ndhA intron	0.5
T	133191	ndhA intron	0.5
A	133185	ndhA intron	0.5
G	133185	ndhA intron	0.5
A	133149	ndhA intron	0.5
G	133149	ndhA intron	0.5
C	133107	ndhA intron	0.5
G	133107	ndhA intron	0.5
A	132918	ndhA	0.5
G	132918	ndhA	0.5
A	132883	ndhA	0.5
G	132883	ndhA	0.5
A	132398	IGS (ndhI-ndhA)	0.5
C	132398	IGS (ndhI-ndhA)	0.5
A	132299	ndhI	0.5
G	132299	ndhI	0.5
A	132165	ndhI	0.5
G	132165	ndhI	0.5
C	132124	ndhI	0.5
T	132124	ndhI	0.5
A	132084	ndhI	0.5
G	132084	ndhI	0.5
C	132018	ndhI	0.5
T	132018	ndhI	0.5
C	131916	ndhI	0.5
T	131916	ndhI	0.5
A	131894	IGS (ndhG-ndhI)	0.5
T	131894	IGS (ndhG-ndhI)	0.5
A	131847	IGS (ndhG-ndhI)	0.5
G	131847	IGS (ndhG-ndhI)	0.5
A	131837	IGS (ndhG-ndhI)	0.5
C	131837	IGS (ndhG-ndhI)	0.5
A	131829	IGS (ndhG-ndhI)	0.5
C	131829	IGS (ndhG-ndhI)	0.5
C	131814	IGS (ndhG-ndhI)	0.5
T	131814	IGS (ndhG-ndhI)	0.5
G	131813	IGS (ndhG-ndhI)	0.5
T	131813	IGS (ndhG-ndhI)	0.5
C	131793	IGS (ndhG-ndhI)	0.5
T	131793	IGS (ndhG-ndhI)	0.5
A	131775	IGS (ndhG-ndhI)	0.5
T	131775	IGS (ndhG-ndhI)	0.5
G	131774	IGS (ndhG-ndhI)	0.5
T	131774	IGS (ndhG-ndhI)	0.5
C	131753	IGS (ndhG-ndhI)	0.5
G	131753	IGS (ndhG-ndhI)	0.5
A	131743	IGS (ndhG-ndhI)	0.5
C	131743	IGS (ndhG-ndhI)	0.5
A	131710	IGS (ndhG-ndhI)	0.5
T	131710	IGS (ndhG-ndhI)	0.5
C	131632	IGS (ndhG-ndhI)	0.5
T	131632	IGS (ndhG-ndhI)	0.5
G	131621	IGS (ndhG-ndhI)	0.5
T	131621	IGS (ndhG-ndhI)	0.5
A	131612	IGS (ndhG-ndhI)	0.5
G	131612	IGS (ndhG-ndhI)	0.5
A	131606	IGS (ndhG-ndhI)	0.5
G	131606	IGS (ndhG-ndhI)	0.5
G	131562	IGS (ndhG-ndhI)	0.5
T	131562	IGS (ndhG-ndhI)	0.5
A	131546	IGS (ndhG-ndhI)	0.5
C	131546	IGS (ndhG-ndhI)	0.5
A	131525	IGS (ndhG-ndhI)	0.5
G	131525	IGS (ndhG-ndhI)	0.5
G	131517	IGS (ndhG-ndhI)	0.5
T	131517	IGS (ndhG-ndhI)	0.5
A	131402	ndhG	0.5
G	131402	ndhG	0.5
C	131237	ndhG	0.5
T	131237	ndhG	0.5
A	131172	ndhG	0.5
G	131172	ndhG	0.5
G	131048	ndhG	0.5
T	131048	ndhG	0.5
A	130983	ndhG	0.5
G	130983	ndhG	0.5
A	130929	ndhG	0.5
G	130929	ndhG	0.5
A	130868	IGS (ndhE-ndhG)	0.5
T	130868	IGS (ndhE-ndhG)	0.5
A	130865	IGS (ndhE-ndhG)	0.5
G	130865	IGS (ndhE-ndhG)	0.5
A	130861	IGS (ndhE-ndhG)	0.5
C	130861	IGS (ndhE-ndhG)	0.5
G	130810	IGS (ndhE-ndhG)	0.5
T	130810	IGS (ndhE-ndhG)	0.5
A	130804	IGS (ndhE-ndhG)	0.5
G	130804	IGS (ndhE-ndhG)	0.5
C	130716	IGS (ndhE-ndhG)	0.5
T	130716	IGS (ndhE-ndhG)	0.5
A	130706	IGS (ndhE-ndhG)	0.5
C	130706	IGS (ndhE-ndhG)	0.5
A	130634	ndhE	0.5
G	130634	ndhE	0.5
A	130583	ndhE	0.5
G	130583	ndhE	0.5
C	130565	ndhE	0.5
T	130565	ndhE	0.5
C	130427	ndhE	0.5
T	130427	ndhE	0.5
A	129866	IGS (psaC-ndhE)	0.5
G	129866	IGS (psaC-ndhE)	0.5
A	129851	IGS (psaC-ndhE)	0.5
T	129851	IGS (psaC-ndhE)	0.5
C	129816	IGS (psaC-ndhE)	0.5
T	129816	IGS (psaC-ndhE)	0.5
A	129726	IGS (psaC-ndhE)	0.5
G	129726	IGS (psaC-ndhE)	0.5
A	129699	IGS (psaC-ndhE)	0.5
G	129699	IGS (psaC-ndhE)	0.5
A	129686	IGS (psaC-ndhE)	0.5
G	129686	IGS (psaC-ndhE)	0.5
C	129640	IGS (psaC-ndhE)	0.5
T	129640	IGS (psaC-ndhE)	0.5
C	129610	IGS (psaC-ndhE)	0.5
T	129610	IGS (psaC-ndhE)	0.5
A	129557	IGS (psaC-ndhE)	0.5
G	129557	IGS (psaC-ndhE)	0.5
A	129544	IGS (psaC-ndhE)	0.5
G	129544	IGS (psaC-ndhE)	0.5
C	129400	psaC	0.5
T	129400	psaC	0.5
C	129285	IGS (ndhD-psaC)	0.5
T	129285	IGS (ndhD-psaC)	0.5
A	129199	IGS (ndhD-psaC)	0.5
G	129199	IGS (ndhD-psaC)	0.5
A	129162	IGS (ndhD-psaC)	0.5
G	129162	IGS (ndhD-psaC)	0.5
C	129111	ndhD	0.5
T	129111	ndhD	0.5
A	129103	ndhD	0.5
G	129103	ndhD	0.5
A	129096	ndhD	0.5
T	129096	ndhD	0.5
C	128964	ndhD	0.5
T	128964	ndhD	0.5
G	128959	ndhD	0.5
T	128959	ndhD	0.5
C	128894	ndhD	0.5
T	128894	ndhD	0.5
A	128886	ndhD	0.5
C	128886	ndhD	0.5
A	128874	ndhD	0.5
G	128874	ndhD	0.5
A	128805	ndhD	0.5
G	128805	ndhD	0.5
A	128598	ndhD	0.5
G	128598	ndhD	0.5
A	128517	ndhD	0.5
G	128517	ndhD	0.5
A	128508	ndhD	0.5
G	128508	ndhD	0.5
C	128457	ndhD	0.5
T	128457	ndhD	0.5
A	128412	ndhD	0.5
G	128412	ndhD	0.5
A	128334	ndhD	0.5
G	128334	ndhD	0.5
A	128235	ndhD	0.5
G	128235	ndhD	0.5
A	128180	ndhD	0.5
G	128180	ndhD	0.5
C	128107	ndhD	0.5
T	128107	ndhD	0.5
C	127995	ndhD	0.5
T	127995	ndhD	0.5
G	127914	ndhD	0.5
T	127914	ndhD	0.5
C	127893	ndhD	0.5
T	127893	ndhD	0.5
A	127830	ndhD	0.5
G	127830	ndhD	0.5
A	127826	ndhD	0.5
G	127826	ndhD	0.5
A	127798	ndhD	0.5
G	127798	ndhD	0.5
A	127749	ndhD	0.5
G	127749	ndhD	0.5
A	127655	IGS (ccsA-ndhD)	0.5
C	127655	IGS (ccsA-ndhD)	0.5
A	127654	IGS (ccsA-ndhD)	0.5
T	127654	IGS (ccsA-ndhD)	0.5
C	127646	IGS (ccsA-ndhD)	0.5
T	127646	IGS (ccsA-ndhD)	0.5
A	127607	IGS (ccsA-ndhD)	0.5
G	127607	IGS (ccsA-ndhD)	0.5
A	127605	IGS (ccsA-ndhD)	0.5
G	127605	IGS (ccsA-ndhD)	0.5
A	127540	IGS (ccsA-ndhD)	0.5
G	127540	IGS (ccsA-ndhD)	0.5
A	127506	IGS (ccsA-ndhD)	0.5
G	127506	IGS (ccsA-ndhD)	0.5
A	127433	IGS (ccsA-ndhD)	0.5
G	127433	IGS (ccsA-ndhD)	0.5
A	127267	ccsA	0.5
C	127267	ccsA	0.5
A	127032	ccsA	0.5
G	127032	ccsA	0.5
A	126997	ccsA	0.5
C	126997	ccsA	0.5
C	126971	ccsA	0.5
T	126971	ccsA	0.5
C	126954	ccsA	0.5
G	126954	ccsA	0.5
C	126885	ccsA	0.5
T	126885	ccsA	0.5
C	126869	ccsA	0.5
G	126869	ccsA	0.5
A	126754	ccsA	0.5
G	126754	ccsA	0.5
C	126539	ccsA	0.5
T	126539	ccsA	0.5
A	126529	ccsA	0.5
G	126529	ccsA	0.5
A	126528	ccsA	0.5
G	126528	ccsA	0.5
C	126443	IGS (trnL_UAG-ccsA)	0.5
T	126443	IGS (trnL_UAG-ccsA)	0.5
A	126442	IGS (trnL_UAG-ccsA)	0.5
T	126442	IGS (trnL_UAG-ccsA)	0.5
A	126388	IGS (trnL_UAG-ccsA)	0.5
G	126388	IGS (trnL_UAG-ccsA)	0.5
C	126330	IGS (trnL_UAG-ccsA)	0.5
T	126330	IGS (trnL_UAG-ccsA)	0.5
C	126315	IGS (trnL_UAG-ccsA)	0.5
T	126315	IGS (rpl32-trnL_UAG)	0.5
A	126223	IGS (rpl32-trnL_UAG)	0.5
T	126223	IGS (rpl32-trnL_UAG)	0.5
A	126209	IGS (rpl32-trnL_UAG)	0.5
T	126209	IGS (rpl32-trnL_UAG)	0.5
A	126188	IGS (rpl32-trnL_UAG)	0.5
G	126188	IGS (rpl32-trnL_UAG)	0.5
C	126159	IGS (rpl32-trnL_UAG)	0.5
T	126159	IGS (rpl32-trnL_UAG)	0.5
C	126120	IGS (rpl32-trnL_UAG)	0.5
T	126120	IGS (rpl32-trnL_UAG)	0.5
C	126109	IGS (rpl32-trnL_UAG)	0.5
T	126109	IGS (rpl32-trnL_UAG)	0.5
G	126045	IGS (rpl32-trnL_UAG)	0.5
T	126045	IGS (rpl32-trnL_UAG)	0.5
C	126031	IGS (rpl32-trnL_UAG)	0.5
T	126031	IGS (rpl32-trnL_UAG)	0.5
A	126000	IGS (rpl32-trnL_UAG)	0.5
G	126000	IGS (rpl32-trnL_UAG)	0.5
C	125991	IGS (rpl32-trnL_UAG)	0.5
G	125991	IGS (rpl32-trnL_UAG)	0.5
A	125965	IGS (rpl32-trnL_UAG)	0.5
C	125965	IGS (rpl32-trnL_UAG)	0.5
A	125960	IGS (rpl32-trnL_UAG)	0.5
G	125960	IGS (rpl32-trnL_UAG)	0.5
A	125959	IGS (rpl32-trnL_UAG)	0.5
G	125959	IGS (rpl32-trnL_UAG)	0.5
C	125954	IGS (rpl32-trnL_UAG)	0.5
T	125954	IGS (rpl32-trnL_UAG)	0.5
C	125933	IGS (rpl32-trnL_UAG)	0.5
T	125933	IGS (rpl32-trnL_UAG)	0.5
A	125896	IGS (rpl32-trnL_UAG)	0.5
G	125896	IGS (rpl32-trnL_UAG)	0.5
A	125887	IGS (rpl32-trnL_UAG)	0.5
T	125887	IGS (rpl32-trnL_UAG)	0.5
A	125883	IGS (rpl32-trnL_UAG)	0.5
G	125883	IGS (rpl32-trnL_UAG)	0.5
C	125880	IGS (rpl32-trnL_UAG)	0.5
T	125880	IGS (rpl32-trnL_UAG)	0.5
A	125784	IGS (rpl32-trnL_UAG)	0.5
G	125784	IGS (rpl32-trnL_UAG)	0.5
A	125776	IGS (rpl32-trnL_UAG)	0.5
G	125776	IGS (rpl32-trnL_UAG)	0.5
A	125765	IGS (rpl32-trnL_UAG)	0.5
G	125765	IGS (rpl32-trnL_UAG)	0.5
A	125746	IGS (rpl32-trnL_UAG)	0.5
G	125746	IGS (rpl32-trnL_UAG)	0.5
A	125729	IGS (rpl32-trnL_UAG)	0.5
T	125729	IGS (rpl32-trnL_UAG)	0.5
A	125707	IGS (rpl32-trnL_UAG)	0.5
T	125707	IGS (rpl32-trnL_UAG)	0.5
A	125703	IGS (rpl32-trnL_UAG)	0.5
T	125703	IGS (rpl32-trnL_UAG)	0.5
G	125702	IGS (rpl32-trnL_UAG)	0.5
T	125702	IGS (rpl32-trnL_UAG)	0.5
A	125676	IGS (rpl32-trnL_UAG)	0.5
C	125676	IGS (rpl32-trnL_UAG)	0.5
A	125669	IGS (rpl32-trnL_UAG)	0.5
T	125669	IGS (rpl32-trnL_UAG)	0.5
A	125659	IGS (rpl32-trnL_UAG)	0.5
T	125659	IGS (rpl32-trnL_UAG)	0.5
G	125629	IGS (rpl32-trnL_UAG)	0.5
T	125629	IGS (rpl32-trnL_UAG)	0.5
C	125620	IGS (rpl32-trnL_UAG)	0.5
G	125620	IGS (rpl32-trnL_UAG)	0.5
G	125604	IGS (rpl32-trnL_UAG)	0.5
T	125604	IGS (rpl32-trnL_UAG)	0.5
A	125566	IGS (rpl32-trnL_UAG)	0.5
G	125566	IGS (rpl32-trnL_UAG)	0.5
A	125554	IGS (rpl32-trnL_UAG)	0.5
G	125554	IGS (rpl32-trnL_UAG)	0.5
C	125551	IGS (rpl32-trnL_UAG)	0.5
T	125551	IGS (rpl32-trnL_UAG)	0.5
C	125516	IGS (rpl32-trnL_UAG)	0.5
T	125516	IGS (rpl32-trnL_UAG)	0.5
A	125484	IGS (rpl32-trnL_UAG)	0.5
G	125484	IGS (rpl32-trnL_UAG)	0.5
A	125470	IGS (rpl32-trnL_UAG)	0.5
T	125470	IGS (rpl32-trnL_UAG)	0.5
A	125449	IGS (rpl32-trnL_UAG)	0.5
T	125449	IGS (rpl32-trnL_UAG)	0.5
C	125400	IGS (rpl32-trnL_UAG)	0.5
G	125400	IGS (rpl32-trnL_UAG)	0.5
G	125362	IGS (rpl32-trnL_UAG)	0.5
T	125362	IGS (rpl32-trnL_UAG)	0.5
A	125359	IGS (rpl32-trnL_UAG)	0.5
G	125359	IGS (rpl32-trnL_UAG)	0.5
A	125318	rpl32	0.5
C	125318	rpl32	0.5
A	125317	rpl32	0.5
C	125317	rpl32	0.5
A	125286	rpl32	0.5
C	125286	rpl32	0.5
C	125280	rpl32	0.5
T	125280	rpl32	0.5
C	125214	rpl32	0.5
T	125214	rpl32	0.5
C	125208	rpl32	0.5
T	125208	rpl32	0.5
G	125166	rpl32	0.5
T	125166	rpl32	0.5
A	125157	IGS (ndhF-rpl32)	0.5
T	125157	IGS (ndhF-rpl32)	0.5
A	125156	IGS (ndhF-rpl32)	0.5
T	125156	IGS (ndhF-rpl32)	0.5
A	125155	IGS (ndhF-rpl32)	0.5
T	125155	IGS (ndhF-rpl32)	0.5
A	125000	IGS (ndhF-rpl32)	0.5
T	125000	IGS (ndhF-rpl32)	0.5
A	124960	IGS (ndhF-rpl32)	0.5
G	124960	IGS (ndhF-rpl32)	0.5
C	124874	IGS (ndhF-rpl32)	0.5
T	124874	IGS (ndhF-rpl32)	0.5
A	124856	IGS (ndhF-rpl32)	0.5
T	124856	IGS (ndhF-rpl32)	0.5
A	124854	IGS (ndhF-rpl32)	0.5
T	124854	IGS (ndhF-rpl32)	0.5
A	124851	IGS (ndhF-rpl32)	0.5
T	124851	IGS (ndhF-rpl32)	0.5
A	124848	IGS (ndhF-rpl32)	0.5
G	124848	IGS (ndhF-rpl32)	0.5
A	124828	IGS (ndhF-rpl32)	0.5
G	124828	IGS (ndhF-rpl32)	0.5
A	124806	IGS (ndhF-rpl32)	0.5
C	124806	IGS (ndhF-rpl32)	0.5
A	124717	IGS (ndhF-rpl32)	0.5
T	124717	IGS (ndhF-rpl32)	0.5
A	124716	IGS (ndhF-rpl32)	0.5
T	124716	IGS (ndhF-rpl32)	0.5
A	124715	IGS (ndhF-rpl32)	0.5
T	124715	IGS (ndhF-rpl32)	0.5
A	124714	IGS (ndhF-rpl32)	0.5
T	124714	IGS (ndhF-rpl32)	0.5
A	124653	IGS (ndhF-rpl32)	0.5
T	124653	IGS (ndhF-rpl32)	0.5
A	124506	ndhF	0.5
G	124506	ndhF	0.5
C	124491	ndhF	0.5
T	124491	ndhF	0.5
A	124477	ndhF	0.5
G	124477	ndhF	0.5
C	124237	ndhF	0.5
T	124237	ndhF	0.5
C	124213	ndhF	0.5
T	124213	ndhF	0.5
C	124138	ndhF	0.5
T	124138	ndhF	0.5
A	124066	ndhF	0.5
G	124066	ndhF	0.5
A	124039	ndhF	0.5
G	124039	ndhF	0.5
G	124029	ndhF	0.5
T	124029	ndhF	0.5
A	123994	ndhF	0.5
T	123994	ndhF	0.5
A	123975	ndhF	0.5
G	123975	ndhF	0.5
C	123952	ndhF	0.5
T	123952	ndhF	0.5
C	123937	ndhF	0.5
G	123937	ndhF	0.5
A	123922	ndhF	0.5
G	123922	ndhF	0.5
A	123913	ndhF	0.5
G	123913	ndhF	0.5
C	123841	ndhF	0.5
T	123841	ndhF	0.5
A	123793	ndhF	0.5
G	123793	ndhF	0.5
A	123778	ndhF	0.5
G	123778	ndhF	0.5
C	123736	ndhF	0.5
T	123736	ndhF	0.5
C	123721	ndhF	0.5
T	123721	ndhF	0.5
C	123454	ndhF	0.5
T	123454	ndhF	0.5
G	123258	ndhF	0.5
T	123258	ndhF	0.5
C	123178	ndhF	0.5
T	123178	ndhF	0.5
C	123087	ndhF	0.5
T	123087	ndhF	0.5
A	123083	ndhF	0.5
C	123083	ndhF	0.5
A	123066	ndhF	0.5
C	123066	ndhF	0.5
C	123064	ndhF	0.5
G	123064	ndhF	0.5
A	122962	ndhF	0.5
T	122962	ndhF	0.5
G	122934	ndhF	0.5
T	122934	ndhF	0.5
A	122867	ndhF	0.5
T	122867	ndhF	0.5
C	122856	ndhF	0.5
T	122856	ndhF	0.5
A	122845	ndhF	0.5
G	122845	ndhF	0.5
A	122782	ndhF	0.5
T	122782	ndhF	0.5
A	122779	ndhF	0.5
G	122779	ndhF	0.5
A	122659	ndhF	0.5
G	122659	ndhF	0.5
C	122517	ndhF	0.5
T	122517	ndhF	0.5
A	122506	ndhF	0.5
T	122506	ndhF	0.5
C	122374	ycf1	0.5
G	122374	ycf1	0.5
C	122373	ycf1	0.5
G	122373	ycf1	0.5
A	122356	ycf1	0.5
G	122356	ycf1	0.5
C	122330	ycf1	0.5
T	122330	ycf1	0.5
C	122217	ycf1	0.5
G	122217	ycf1	0.5
G	122198	ycf1	0.5
T	122198	ycf1	0.5
A	122174	ycf1	0.5
T	122174	ycf1	0.5
A	122173	ycf1	0.5
T	122173	ycf1	0.5
A	122107	ycf1	0.5
C	122107	ycf1	0.5
G	122094	ycf1	0.5
T	122094	ycf1	0.5
C	121804	ycf1	0.5
T	121804	ycf1	0.5
C	121780	ycf1	0.5
G	121780	ycf1	0.5
C	121584	ycf1	0.5
T	121584	ycf1	0.5
A	121429	IGS (trnN_GUU-ycf1)	0.5
G	121429	IGS (trnN_GUU-ycf1)	0.5
C	121353	IGS (trnN_GUU-ycf1)	0.5
T	121353	IGS (trnN_GUU-ycf1)	0.5
A	121264	IGS (trnN_GUU-ycf1)	0.5
C	121264	IGS (trnN_GUU-ycf1)	0.5
G	121046	IGS (trnR_ACG-trnN_GUU)	0.5
T	121046	IGS (trnR_ACG-trnN_GUU)	0.5
C	120574	IGS (trnR_ACG-trnN_GUU)	0.5
T	120574	IGS (trnR_ACG-trnN_GUU)	0.5
A	120516	IGS (trnR_ACG-trnN_GUU)	0.5
G	120516	IGS (trnR_ACG-trnN_GUU)	0.5
C	120509	IGS (trnR_ACG-trnN_GUU)	0.5
T	120509	IGS (trnR_ACG-trnN_GUU)	0.5
A	120404	IGS (rrn5-trnR_ACG)	0.5
G	120404	IGS (rrn5-trnR_ACG)	0.5
C	120339	IGS (rrn5-trnR_ACG)	0.5
T	120339	IGS (rrn5-trnR_ACG)	0.5
C	120219	IGS (rrn5-trnR_ACG)	0.5
T	120219	IGS (rrn5-trnR_ACG)	0.5
C	119946	IGS (rrn4.5-rrn5)	0.5
T	119946	IGS (rrn4.5-rrn5)	0.5
C	119901	IGS (rrn4.5-rrn5)	0.5
G	119901	IGS (rrn4.5-rrn5)	0.5
C	119836	IGS (rrn4.5-rrn5)	0.5
G	119836	IGS (rrn4.5-rrn5)	0.5
A	119615	IGS (rrn23-rrn4.5)	0.5
G	119615	IGS (rrn23-rrn4.5)	0.5
A	118967	rrn23	0.5
G	118967	rrn23	0.5
A	117806	rrn23	0.5
G	117806	rrn23	0.5
C	117140	rrn23	0.5
T	117140	rrn23	0.5
A	117073	rrn23	0.5
G	117073	rrn23	0.5
C	115717	IGS (trnI_GAU-trnA_UGC)	0.5
G	115717	IGS (trnI_GAU-trnA_UGC)	0.5
C	115642	trnI_GAU intron	0.5
T	115642	trnI_GAU intron	0.5
A	115510	trnI_GAU intron	0.5
G	115510	trnI_GAU intron	0.5
C	115484	trnI_GAU intron	0.5
T	115484	trnI_GAU intron	0.5
A	115011	trnI_GAU intron	0.5
G	115011	trnI_GAU intron	0.5
A	114681	IGS (rrn16-trnI_GAU)	0.5
G	114681	IGS (rrn16-trnI_GAU)	0.5
C	114551	IGS (rrn16-trnI_GAU)	0.5
T	114551	IGS (rrn16-trnI_GAU)	0.5
A	112730	IGS (trnV_GAC-rrn16)	0.5
G	112730	IGS (trnV_GAC-rrn16)	0.5
C	112535	IGS (rps12-trnV_GAC)	0.5
T	112535	IGS (rps12-trnV_GAC)	0.5
A	112534	IGS (rps12-trnV_GAC)	0.5
G	112534	IGS (rps12-trnV_GAC)	0.5
A	112367	IGS (rps12-trnV_GAC)	0.5
G	112367	IGS (rps12-trnV_GAC)	0.5
C	112364	IGS (rps12-trnV_GAC)	0.5
T	112364	IGS (rps12-trnV_GAC)	0.5
C	112353	IGS (rps12-trnV_GAC)	0.5
T	112353	IGS (rps12-trnV_GAC)	0.5
A	111808	IGS (rps12-trnV_GAC)	0.5
C	111808	IGS (rps12-trnV_GAC)	0.5
A	111807	IGS (rps12-trnV_GAC)	0.5
G	111807	IGS (rps12-trnV_GAC)	0.5
C	111800	IGS (rps12-trnV_GAC)	0.5
T	111800	IGS (rps12-trnV_GAC)	0.5
C	111798	IGS (rps12-trnV_GAC)	0.5
G	111798	IGS (rps12-trnV_GAC)	0.5
A	111797	IGS (rps12-trnV_GAC)	0.5
C	111797	IGS (rps12-trnV_GAC)	0.5
A	111753	IGS (rps12-trnV_GAC)	0.5
G	111753	IGS (rps12-trnV_GAC)	0.5
A	111749	IGS (rps12-trnV_GAC)	0.5
G	111749	IGS (rps12-trnV_GAC)	0.5
A	111459	IGS (rps12-trnV_GAC)	0.5
T	111459	IGS (rps12-trnV_GAC)	0.5
A	111446	IGS (rps12-trnV_GAC)	0.5
T	111446	IGS (rps12-trnV_GAC)	0.5
C	111443	IGS (rps12-trnV_GAC)	0.5
T	111443	IGS (rps12-trnV_GAC)	0.5
A	111413	IGS (rps12-trnV_GAC)	0.5
T	111413	IGS (rps12-trnV_GAC)	0.5
A	111412	IGS (rps12-trnV_GAC)	0.5
T	111412	IGS (rps12-trnV_GAC)	0.5
C	111409	IGS (rps12-trnV_GAC)	0.5
T	111409	IGS (rps12-trnV_GAC)	0.5
A	111408	IGS (rps12-trnV_GAC)	0.5
C	111408	IGS (rps12-trnV_GAC)	0.5
A	111404	IGS (rps12-trnV_GAC)	0.5
G	111404	IGS (rps12-trnV_GAC)	0.5
A	111403	IGS (rps12-trnV_GAC)	0.5
T	111403	IGS (rps12-trnV_GAC)	0.5
A	111401	IGS (rps12-trnV_GAC)	0.5
T	111401	IGS (rps12-trnV_GAC)	0.5
G	111367	IGS (rps12-trnV_GAC)	0.5
T	111367	IGS (rps12-trnV_GAC)	0.5
C	111205	IGS (rps12-trnV_GAC)	0.5
T	111205	IGS (rps12-trnV_GAC)	0.5
C	111139	IGS (rps12-trnV_GAC)	0.5
T	111139	IGS (rps12-trnV_GAC)	0.5
A	111017	IGS (rps12-trnV_GAC)	0.5
C	111017	IGS (rps12-trnV_GAC)	0.5
C	110945	IGS (rps12-trnV_GAC)	0.5
T	110945	IGS (rps12-trnV_GAC)	0.5
A	110877	IGS (rps12-trnV_GAC)	0.5
G	110877	IGS (rps12-trnV_GAC)	0.5
A	110842	IGS (rps12-trnV_GAC)	0.5
G	110842	IGS (rps12-trnV_GAC)	0.5
C	110841	IGS (rps12-trnV_GAC)	0.5
T	110841	IGS (rps12-trnV_GAC)	0.5
C	110775	IGS (rps12-trnV_GAC)	0.5
G	110775	IGS (rps12-trnV_GAC)	0.5
A	110485	IGS (rps12-trnV_GAC)	0.5
G	110485	IGS (rps12-trnV_GAC)	0.5
A	110006	rps12 intron	0.5
G	110006	rps12 intron	0.5
A	109273	rps7	0.5
C	109273	rps7	0.5
C	109042	rps7	0.5
T	109042	rps7	0.5
C	108769	IGS (ndhB-rps7)	0.5
T	108769	IGS (ndhB-rps7)	0.5
A	108766	IGS (ndhB-rps7)	0.5
C	108766	IGS (ndhB-rps7)	0.5
C	108517	ndhB	0.5
T	108517	ndhB	0.5
G	108077	ndhB	0.5
T	108077	ndhB	0.5
A	108021	ndhB	0.5
G	108021	ndhB	0.5
A	107550	ndhB intron	0.5
G	107550	ndhB intron	0.5
A	106324	IGS (trnL_CAA-ndhB)	0.5
G	106324	IGS (trnL_CAA-ndhB)	0.5
C	106144	IGS (trnL_CAA-ndhB)	0.5
T	106144	IGS (trnL_CAA-ndhB)	0.5
C	106032	IGS (trnL_CAA-ndhB)	0.5
T	106032	IGS (trnL_CAA-ndhB)	0.5
A	105870	IGS (trnL_CAA-ndhB)	0.5
G	105870	IGS (trnL_CAA-ndhB)	0.5
C	105802	IGS (trnL_CAA-ndhB)	0.5
G	105802	IGS (trnL_CAA-ndhB)	0.5
C	105698	IGS (ycf2-trnL_CAA)	0.5
T	105698	IGS (ycf2-trnL_CAA)	0.5
A	105654	IGS (ycf2-trnL_CAA)	0.5
T	105654	IGS (ycf2-trnL_CAA)	0.5
A	105615	IGS (ycf2-trnL_CAA)	0.5
G	105615	IGS (ycf2-trnL_CAA)	0.5
A	105600	IGS (ycf2-trnL_CAA)	0.5
G	105600	IGS (ycf2-trnL_CAA)	0.5
A	105437	IGS (ycf2-trnL_CAA)	0.5
G	105437	IGS (ycf2-trnL_CAA)	0.5
A	105203	IGS (ycf2-trnL_CAA)	0.5
T	105203	IGS (ycf2-trnL_CAA)	0.5
C	105181	IGS (ycf2-trnL_CAA)	0.5
T	105181	IGS (ycf2-trnL_CAA)	0.5
A	104970	IGS (ycf2-trnL_CAA)	0.5
G	104970	IGS (ycf2-trnL_CAA)	0.5
A	104649	ycf2	0.5
G	104649	ycf2	0.5
A	104415	ycf2	0.5
G	104415	ycf2	0.5
A	104411	ycf2	0.5
G	104411	ycf2	0.5
A	104409	ycf2	0.5
G	104409	ycf2	0.5
C	104408	ycf2	0.5
T	104408	ycf2	0.5
A	104390	ycf2	0.5
G	104390	ycf2	0.5
A	104382	ycf2	0.5
C	104382	ycf2	0.5
A	104378	ycf2	0.5
G	104378	ycf2	0.5
C	104372	ycf2	0.5
T	104372	ycf2	0.5
C	104346	ycf2	0.5
T	104346	ycf2	0.5
C	104317	ycf2	0.5
T	104317	ycf2	0.5
C	104247	ycf2	0.5
T	104247	ycf2	0.5
C	104118	ycf2	0.5
T	104118	ycf2	0.5
G	104103	ycf2	0.5
T	104103	ycf2	0.5
A	104063	ycf2	0.5
G	104063	ycf2	0.5
A	104061	ycf2	0.5
G	104061	ycf2	0.5
A	104020	ycf2	0.5
T	104020	ycf2	0.5
C	103992	ycf2	0.5
T	103992	ycf2	0.5
A	103980	ycf2	0.5
C	103980	ycf2	0.5
C	103958	ycf2	0.5
G	103958	ycf2	0.5
G	103937	ycf2	0.5
T	103937	ycf2	0.5
A	103817	ycf2	0.5
T	103817	ycf2	0.5
C	103809	ycf2	0.5
G	103809	ycf2	0.5
C	103641	ycf2	0.5
T	103641	ycf2	0.5
A	103591	ycf2	0.5
G	103591	ycf2	0.5
C	103434	ycf2	0.5
T	103434	ycf2	0.5
C	103372	ycf2	0.5
T	103372	ycf2	0.5
A	103321	ycf2	0.5
C	103321	ycf2	0.5
A	103166	ycf2	0.5
C	103166	ycf2	0.5
A	103139	ycf2	0.5
C	103139	ycf2	0.5
A	103085	ycf2	0.5
C	103085	ycf2	0.5
A	103073	ycf2	0.5
T	103073	ycf2	0.5
C	103061	ycf2	0.5
G	103061	ycf2	0.5
G	103048	ycf2	0.5
T	103048	ycf2	0.5
A	103046	ycf2	0.5
G	103046	ycf2	0.5
C	103044	ycf2	0.5
T	103044	ycf2	0.5
C	103031	ycf2	0.5
T	103031	ycf2	0.5
G	102951	ycf2	0.5
T	102951	ycf2	0.5
G	102816	ycf2	0.5
T	102816	ycf2	0.5
A	102791	ycf2	0.5
G	102791	ycf2	0.5
A	102681	ycf2	0.5
C	102681	ycf2	0.5
C	102615	ycf2	0.5
T	102615	ycf2	0.5
G	102526	ycf2	0.5
T	102526	ycf2	0.5
C	102384	ycf2	0.5
T	102384	ycf2	0.5
C	102333	ycf2	0.5
T	102333	ycf2	0.5
C	102187	ycf2	0.5
T	102187	ycf2	0.5
A	102041	ycf2	0.5
G	102041	ycf2	0.5
G	102027	ycf2	0.5
T	102027	ycf2	0.5
C	102021	ycf2	0.5
T	102021	ycf2	0.5
A	101991	ycf2	0.5
C	101991	ycf2	0.5
A	101816	ycf2	0.5
C	101816	ycf2	0.5
C	101763	ycf2	0.5
T	101763	ycf2	0.5
A	101652	ycf2	0.5
G	101652	ycf2	0.5
C	101622	ycf2	0.5
T	101622	ycf2	0.5
A	101594	ycf2	0.5
C	101594	ycf2	0.5
A	101575	ycf2	0.5
G	101575	ycf2	0.5
A	101501	ycf2	0.5
G	101501	ycf2	0.5
G	101254	ycf2	0.5
T	101254	ycf2	0.5
G	100987	ycf2	0.5
T	100987	ycf2	0.5
A	100961	ycf2	0.5
G	100961	ycf2	0.5
C	100864	ycf2	0.5
T	100864	ycf2	0.5
A	100551	ycf2	0.5
C	100551	ycf2	0.5
C	100444	ycf2	0.5
T	100444	ycf2	0.5
A	100304	ycf2	0.5
C	100304	ycf2	0.5
A	100275	ycf2	0.5
G	100275	ycf2	0.5
A	100213	ycf2	0.5
T	100213	ycf2	0.5
A	100211	ycf2	0.5
G	100211	ycf2	0.5
A	100033	ycf2	0.5
G	100033	ycf2	0.5
A	100025	ycf2	0.5
G	100025	ycf2	0.5
C	100024	ycf2	0.5
T	100024	ycf2	0.5
C	99587	ycf2	0.5
T	99587	ycf2	0.5
G	99525	ycf2	0.5
T	99525	ycf2	0.5
A	99478	ycf2	0.5
C	99478	ycf2	0.5
C	99363	ycf2	0.5
T	99363	ycf2	0.5
A	99360	ycf2	0.5
G	99360	ycf2	0.5
A	99315	ycf2	0.5
G	99315	ycf2	0.5
A	99275	ycf2	0.5
C	99275	ycf2	0.5
A	98863	ycf2	0.5
C	98863	ycf2	0.5
A	98463	ycf2	0.5
G	98463	ycf2	0.5
A	98322	ycf2	0.5
G	98322	ycf2	0.5
G	98265	ycf2	0.5
T	98265	ycf2	0.5
A	98220	ycf2	0.5
G	98220	ycf2	0.5
A	98185	ycf2	0.5
G	98185	ycf2	0.5
C	97863	ycf2	0.5
G	97863	ycf2	0.5
A	97852	ycf2	0.5
C	97852	ycf2	0.5
C	97760	ycf2	0.5
G	97760	ycf2	0.5
A	97710	IGS (trnI_CAU-ycf2)	0.5
G	97710	IGS (trnI_CAU-ycf2)	0.5
A	97595	IGS (rpl23-trnI_CAU)	0.5
G	97595	IGS (rpl23-trnI_CAU)	0.5
C	96936	rpl2	0.5
T	96936	rpl2	0.5
C	96807	rpl2	0.5
T	96807	rpl2	0.5
A	96670	rpl2 intron	0.5
G	96670	rpl2 intron	0.5
C	96547	rpl2 intron	0.5
T	96547	rpl2 intron	0.5
C	96517	rpl2 intron	0.5
G	96517	rpl2 intron	0.5
C	96514	rpl2 intron	0.5
G	96514	rpl2 intron	0.5
A	96513	rpl2 intron	0.5
C	96513	rpl2 intron	0.5
G	96496	rpl2 intron	0.5
T	96496	rpl2 intron	0.5
C	96495	rpl2 intron	0.5
T	96495	rpl2 intron	0.5
C	96493	rpl2 intron	0.5
T	96493	rpl2 intron	0.5
G	96488	rpl2 intron	0.5
T	96488	rpl2 intron	0.5
C	96487	rpl2 intron	0.5
G	96487	rpl2 intron	0.5
C	96414	rpl2 intron	0.5
G	96414	rpl2 intron	0.5
C	95864	rpl2	0.5
T	95864	rpl2	0.5
C	95819	rpl2	0.5
T	95819	rpl2	0.5
C	95696	rpl2	0.5
T	95696	rpl2	0.5
A	95613	IGS (trnH_GUG-rpl2)	0.5
G	95613	IGS (trnH_GUG-rpl2)	0.5
C	95198	rps19	0.5
T	95198	rps19	0.5
G	95096	IGS (rpl22-rps19)	0.5
T	95096	IGS (rpl22-rps19)	0.5
C	95038	IGS (rpl22-rps19)	0.5
G	95038	IGS (rpl22-rps19)	0.5
C	94902	rpl22	0.5
T	94902	rpl22	0.5
C	94884	rpl22	0.5
T	94884	rpl22	0.5
A	94839	rpl22	0.5
C	94839	rpl22	0.5
A	94786	rpl22	0.5
G	94786	rpl22	0.5
G	94697	rpl22	0.5
T	94697	rpl22	0.5
C	94693	rpl22	0.5
T	94693	rpl22	0.5
A	94659	rpl22	0.5
T	94659	rpl22	0.5
A	94629	IGS (rps3-rpl22)	0.5
C	94629	IGS (rps3-rpl22)	0.5
A	94628	IGS (rps3-rpl22)	0.5
T	94628	IGS (rps3-rpl22)	0.5
C	94622	IGS (rps3-rpl22)	0.5
G	94622	IGS (rps3-rpl22)	0.5
A	94605	IGS (rps3-rpl22)	0.5
T	94605	IGS (rps3-rpl22)	0.5
C	94604	IGS (rps3-rpl22)	0.5
T	94604	IGS (rps3-rpl22)	0.5
A	94563	IGS (rps3-rpl22)	0.5
C	94563	IGS (rps3-rpl22)	0.5
A	94336	IGS (rps3-rpl22)	0.5
T	94336	IGS (rps3-rpl22)	0.5
A	94335	IGS (rps3-rpl22)	0.5
T	94335	IGS (rps3-rpl22)	0.5
A	94325	IGS (rps3-rpl22)	0.5
T	94325	IGS (rps3-rpl22)	0.5
A	94313	IGS (rps3-rpl22)	0.5
T	94313	IGS (rps3-rpl22)	0.5
A	94311	IGS (rps3-rpl22)	0.5
T	94311	IGS (rps3-rpl22)	0.5
A	94310	IGS (rps3-rpl22)	0.5
T	94310	IGS (rps3-rpl22)	0.5
A	94306	IGS (rps3-rpl22)	0.5
T	94306	IGS (rps3-rpl22)	0.5
A	94301	IGS (rps3-rpl22)	0.5
C	94301	IGS (rps3-rpl22)	0.5
A	94298	IGS (rps3-rpl22)	0.5
T	94298	IGS (rps3-rpl22)	0.5
A	94297	IGS (rps3-rpl22)	0.5
T	94297	IGS (rps3-rpl22)	0.5
C	94296	IGS (rps3-rpl22)	0.5
T	94296	IGS (rps3-rpl22)	0.5
A	94289	IGS (rps3-rpl22)	0.5
C	94289	IGS (rps3-rpl22)	0.5
A	94286	IGS (rps3-rpl22)	0.5
T	94286	IGS (rps3-rpl22)	0.5
A	94285	IGS (rps3-rpl22)	0.5
T	94285	IGS (rps3-rpl22)	0.5
A	94270	IGS (rps3-rpl22)	0.5
C	94270	IGS (rps3-rpl22)	0.5
C	94265	IGS (rps3-rpl22)	0.5
T	94265	IGS (rps3-rpl22)	0.5
G	94258	IGS (rps3-rpl22)	0.5
T	94258	IGS (rps3-rpl22)	0.5
A	94257	IGS (rps3-rpl22)	0.5
T	94257	IGS (rps3-rpl22)	0.5
C	94246	IGS (rps3-rpl22)	0.5
T	94246	IGS (rps3-rpl22)	0.5
C	93823	IGS (rps3-rpl22)	0.5
G	93823	IGS (rps3-rpl22)	0.5
A	93778	IGS (rps3-rpl22)	0.5
G	93778	IGS (rps3-rpl22)	0.5
A	93774	IGS (rps3-rpl22)	0.5
T	93774	IGS (rps3-rpl22)	0.5
A	93741	IGS (rps3-rpl22)	0.5
C	93741	IGS (rps3-rpl22)	0.5
C	93714	IGS (rps3-rpl22)	0.5
T	93714	IGS (rps3-rpl22)	0.5
A	93713	IGS (rps3-rpl22)	0.5
C	93713	IGS (rps3-rpl22)	0.5
C	93690	IGS (rps3-rpl22)	0.5
T	93690	IGS (rps3-rpl22)	0.5
C	93684	IGS (rps3-rpl22)	0.5
G	93684	IGS (rps3-rpl22)	0.5
A	93672	IGS (rps3-rpl22)	0.5
T	93672	IGS (rps3-rpl22)	0.5
A	93671	IGS (rps3-rpl22)	0.5
T	93671	IGS (rps3-rpl22)	0.5
A	93614	rps3	0.5
G	93614	rps3	0.5
G	93509	rps3	0.5
T	93509	rps3	0.5
A	93422	rps3	0.5
G	93422	rps3	0.5
A	93327	rps3	0.5
T	93327	rps3	0.5
A	93158	rps3	0.5
T	93158	rps3	0.5
C	93140	rps3	0.5
T	93140	rps3	0.5
C	93098	rps3	0.5
T	93098	rps3	0.5
G	93029	rps3	0.5
T	93029	rps3	0.5
G	93014	rps3	0.5
T	93014	rps3	0.5
C	92984	rps3	0.5
T	92984	rps3	0.5
A	92966	IGS (rpl16-rps3)	0.5
C	92966	IGS (rpl16-rps3)	0.5
C	92957	IGS (rpl16-rps3)	0.5
T	92957	IGS (rpl16-rps3)	0.5
A	92948	IGS (rpl16-rps3)	0.5
G	92948	IGS (rpl16-rps3)	0.5
C	92938	IGS (rpl16-rps3)	0.5
T	92938	IGS (rpl16-rps3)	0.5
A	92916	IGS (rpl16-rps3)	0.5
G	92916	IGS (rpl16-rps3)	0.5
A	92913	IGS (rpl16-rps3)	0.5
G	92913	IGS (rpl16-rps3)	0.5
A	92865	IGS (rpl16-rps3)	0.5
G	92865	IGS (rpl16-rps3)	0.5
A	92839	IGS (rpl16-rps3)	0.5
C	92839	IGS (rpl16-rps3)	0.5
C	92766	rpl16 intron	0.5
T	92766	rpl16 intron	0.5
A	92696	rpl16 intron	0.5
G	92696	rpl16 intron	0.5
A	92614	rpl16 intron	0.5
G	92614	rpl16 intron	0.5
A	92591	rpl16 intron	0.5
C	92591	rpl16 intron	0.5
C	92586	rpl16 intron	0.5
T	92586	rpl16 intron	0.5
A	92541	rpl16 intron	0.5
C	92541	rpl16 intron	0.5
A	92400	rpl16 intron	0.5
T	92400	rpl16 intron	0.5
C	92323	rpl16 intron	0.5
T	92323	rpl16 intron	0.5
A	92303	rpl16 intron	0.5
G	92303	rpl16 intron	0.5
C	92160	rpl16 intron	0.5
T	92160	rpl16 intron	0.5
A	92120	rpl16 intron	0.5
G	92120	rpl16 intron	0.5
C	92030	rpl16 intron	0.5
T	92030	rpl16 intron	0.5
C	91999	rpl16 intron	0.5
T	91999	rpl16 intron	0.5
G	91940	rpl16 intron	0.5
T	91940	rpl16 intron	0.5
A	91890	rpl16 intron	0.5
C	91890	rpl16 intron	0.5
C	91846	rpl16 intron	0.5
T	91846	rpl16 intron	0.5
A	91829	rpl16 intron	0.5
C	91829	rpl16 intron	0.5
A	91796	rpl16 intron	0.5
G	91796	rpl16 intron	0.5
C	91707	rpl16 intron	0.5
T	91707	rpl16 intron	0.5
A	91630	rpl16 intron	0.5
C	91630	rpl16 intron	0.5
A	91486	rpl16	0.5
G	91486	rpl16	0.5
A	91260	rpl16	0.5
C	91260	rpl16	0.5
G	91259	rpl16	0.5
T	91259	rpl16	0.5
C	91211	rpl16	0.5
T	91211	rpl16	0.5
G	91175	IGS (rpl14-rpl16)	0.5
T	91175	IGS (rpl14-rpl16)	0.5
C	91060	IGS (rpl14-rpl16)	0.5
T	91060	IGS (rpl14-rpl16)	0.5
C	91010	rpl14	0.5
T	91010	rpl14	0.5
G	90878	rpl14	0.5
T	90878	rpl14	0.5
A	90872	rpl14	0.5
G	90872	rpl14	0.5
A	90718	rpl14	0.5
G	90718	rpl14	0.5
C	90650	IGS (rps8-rpl14)	0.5
T	90650	IGS (rps8-rpl14)	0.5
A	90630	IGS (rps8-rpl14)	0.5
C	90630	IGS (rps8-rpl14)	0.5
A	90554	IGS (rps8-rpl14)	0.5
G	90554	IGS (rps8-rpl14)	0.5
C	90547	IGS (rps8-rpl14)	0.5
T	90547	IGS (rps8-rpl14)	0.5
G	90534	IGS (rps8-rpl14)	0.5
T	90534	IGS (rps8-rpl14)	0.5
A	90528	IGS (rps8-rpl14)	0.5
G	90528	IGS (rps8-rpl14)	0.5
G	90527	IGS (rps8-rpl14)	0.5
T	90527	IGS (rps8-rpl14)	0.5
A	90500	IGS (rps8-rpl14)	0.5
G	90500	IGS (rps8-rpl14)	0.5
A	90418	IGS (rps8-rpl14)	0.5
T	90418	IGS (rps8-rpl14)	0.5
A	90412	IGS (rps8-rpl14)	0.5
C	90412	IGS (rps8-rpl14)	0.5
A	90360	IGS (rps8-rpl14)	0.5
G	90360	IGS (rps8-rpl14)	0.5
A	90356	IGS (rps8-rpl14)	0.5
G	90356	IGS (rps8-rpl14)	0.5
G	90327	rps8	0.5
T	90327	rps8	0.5
G	90249	rps8	0.5
T	90249	rps8	0.5
G	89980	rps8	0.5
T	89980	rps8	0.5
A	89934	IGS (infA-rps8)	0.5
G	89934	IGS (infA-rps8)	0.5
A	89908	IGS (infA-rps8)	0.5
G	89908	IGS (infA-rps8)	0.5
G	89905	IGS (infA-rps8)	0.5
T	89905	IGS (infA-rps8)	0.5
C	89839	IGS (infA-rps8)	0.5
T	89839	IGS (infA-rps8)	0.5
C	89696	infA	0.5
T	89696	infA	0.5
A	89684	infA	0.5
G	89684	infA	0.5
G	89663	infA	0.5
T	89663	infA	0.5
A	89579	infA	0.5
G	89579	infA	0.5
C	89560	IGS (rpl36-infA)	0.5
T	89560	IGS (rpl36-infA)	0.5
A	89558	IGS (rpl36-infA)	0.5
T	89558	IGS (rpl36-infA)	0.5
A	89428	rpl36	0.5
G	89428	rpl36	0.5
A	89404	rpl36	0.5
C	89404	rpl36	0.5
A	89341	IGS (rps11-rpl36)	0.5
G	89341	IGS (rps11-rpl36)	0.5
C	89330	IGS (rps11-rpl36)	0.5
T	89330	IGS (rps11-rpl36)	0.5
C	89329	IGS (rps11-rpl36)	0.5
T	89329	IGS (rps11-rpl36)	0.5
A	89181	rps11	0.5
G	89181	rps11	0.5
A	89166	rps11	0.5
G	89166	rps11	0.5
C	88968	rps11	0.5
T	88968	rps11	0.5
A	88965	rps11	0.5
G	88965	rps11	0.5
G	88923	rps11	0.5
T	88923	rps11	0.5
A	88860	rps11	0.5
G	88860	rps11	0.5
A	88743	IGS (rpoA-rps11)	0.5
T	88743	IGS (rpoA-rps11)	0.5
C	88596	rpoA	0.5
G	88596	rpoA	0.5
A	88584	rpoA	0.5
G	88584	rpoA	0.5
C	88566	rpoA	0.5
G	88566	rpoA	0.5
A	88545	rpoA	0.5
G	88545	rpoA	0.5
A	88407	rpoA	0.5
G	88407	rpoA	0.5
A	88377	rpoA	0.5
G	88377	rpoA	0.5
A	88350	rpoA	0.5
G	88350	rpoA	0.5
C	88340	rpoA	0.5
T	88340	rpoA	0.5
A	88302	rpoA	0.5
G	88302	rpoA	0.5
G	88234	rpoA	0.5
T	88234	rpoA	0.5
C	88079	rpoA	0.5
G	88079	rpoA	0.5
C	88058	rpoA	0.5
G	88058	rpoA	0.5
C	88029	rpoA	0.5
T	88029	rpoA	0.5
A	88016	rpoA	0.5
T	88016	rpoA	0.5
A	87984	rpoA	0.5
G	87984	rpoA	0.5
A	87929	IGS (petD-rpoA)	0.5
G	87929	IGS (petD-rpoA)	0.5
C	87899	IGS (petD-rpoA)	0.5
G	87899	IGS (petD-rpoA)	0.5
C	87889	IGS (petD-rpoA)	0.5
T	87889	IGS (petD-rpoA)	0.5
C	87885	IGS (petD-rpoA)	0.5
T	87885	IGS (petD-rpoA)	0.5
C	87773	IGS (petD-rpoA)	0.5
T	87773	IGS (petD-rpoA)	0.5
A	87755	IGS (petD-rpoA)	0.5
G	87755	IGS (petD-rpoA)	0.5
A	87752	IGS (petD-rpoA)	0.5
C	87752	IGS (petD-rpoA)	0.5
C	87730	IGS (petD-rpoA)	0.5
T	87730	IGS (petD-rpoA)	0.5
C	87668	IGS (petD-rpoA)	0.5
T	87668	IGS (petD-rpoA)	0.5
A	87572	IGS (petD-rpoA)	0.5
G	87572	IGS (petD-rpoA)	0.5
A	87536	IGS (petD-rpoA)	0.5
G	87536	IGS (petD-rpoA)	0.5
C	87535	IGS (petD-rpoA)	0.5
T	87535	IGS (petD-rpoA)	0.5
A	87397	petD	0.5
C	87397	petD	0.5
C	87232	petD	0.5
T	87232	petD	0.5
C	86906	petD intron	0.5
T	86906	petD intron	0.5
A	86903	petD intron	0.5
C	86903	petD intron	0.5
C	86897	petD intron	0.5
T	86897	petD intron	0.5
A	86894	petD intron	0.5
T	86894	petD intron	0.5
A	86884	petD intron	0.5
C	86884	petD intron	0.5
C	86862	petD intron	0.5
T	86862	petD intron	0.5
A	86757	petD intron	0.5
T	86757	petD intron	0.5
C	86647	petD intron	0.5
T	86647	petD intron	0.5
A	86637	petD intron	0.5
G	86637	petD intron	0.5
A	86619	petD intron	0.5
G	86619	petD intron	0.5
C	86456	petD intron	0.5
T	86456	petD intron	0.5
C	86370	petD intron	0.5
T	86370	petD intron	0.5
C	86357	petD intron	0.5
T	86357	petD intron	0.5
A	86355	petD intron	0.5
C	86355	petD intron	0.5
C	86239	IGS (petB-petD)	0.5
G	86239	IGS (petB-petD)	0.5
A	86162	IGS (petB-petD)	0.5
G	86162	IGS (petB-petD)	0.5
G	86113	IGS (petB-petD)	0.5
T	86113	IGS (petB-petD)	0.5
C	86073	IGS (petB-petD)	0.5
T	86073	IGS (petB-petD)	0.5
A	86072	IGS (petB-petD)	0.5
T	86072	IGS (petB-petD)	0.5
G	85943	petB	0.5
T	85943	petB	0.5
A	85856	petB	0.5
G	85856	petB	0.5
A	85778	petB	0.5
G	85778	petB	0.5
C	85625	petB	0.5
T	85625	petB	0.5
C	85574	petB	0.5
T	85574	petB	0.5
C	85571	petB	0.5
T	85571	petB	0.5
G	85386	petB intron	0.5
T	85386	petB intron	0.5
G	85385	petB intron	0.5
T	85385	petB intron	0.5
C	85384	petB intron	0.5
T	85384	petB intron	0.5
A	85336	petB intron	0.5
G	85336	petB intron	0.5
A	85308	petB intron	0.5
T	85308	petB intron	0.5
A	85301	petB intron	0.5
T	85301	petB intron	0.5
C	85226	petB intron	0.5
G	85226	petB intron	0.5
A	85225	petB intron	0.5
C	85225	petB intron	0.5
A	85163	petB intron	0.5
G	85163	petB intron	0.5
A	85035	petB intron	0.5
G	85035	petB intron	0.5
C	84878	petB intron	0.5
T	84878	petB intron	0.5
G	84867	petB intron	0.5
T	84867	petB intron	0.5
A	84860	petB intron	0.5
C	84860	petB intron	0.5
G	84828	petB intron	0.5
T	84828	petB intron	0.5
G	84770	petB intron	0.5
T	84770	petB intron	0.5
G	84721	petB intron	0.5
T	84721	petB intron	0.5
A	84643	petB intron	0.5
G	84643	petB intron	0.5
A	84624	petB intron	0.5
T	84624	petB intron	0.5
A	84507	IGS (psbH-petB)	0.5
T	84507	IGS (psbH-petB)	0.5
C	84441	psbH	0.5
T	84441	psbH	0.5
C	84391	psbH	0.5
T	84391	psbH	0.5
A	84358	psbH	0.5
G	84358	psbH	0.5
A	84346	psbH	0.5
G	84346	psbH	0.5
A	84287	psbH	0.5
G	84287	psbH	0.5
G	83970	IGS (psbT-pbf1)	0.5
T	83970	IGS (psbT-pbf1)	0.5
A	83886	psbT	0.5
G	83886	psbT	0.5
A	83878	psbT	0.5
C	83878	psbT	0.5
A	83767	IGS (psbB-psbT)	0.5
G	83767	IGS (psbB-psbT)	0.5
A	83762	IGS (psbB-psbT)	0.5
C	83762	IGS (psbB-psbT)	0.5
C	83658	IGS (psbB-psbT)	0.5
T	83658	IGS (psbB-psbT)	0.5
C	83490	psaB	0.5
T	83490	psaB	0.5
C	83478	psaB	0.5
T	83478	psaB	0.5
C	83430	psaB	0.5
T	83430	psaB	0.5
A	83409	psaB	0.5
T	83409	psaB	0.5
C	83328	psaB	0.5
T	83328	psaB	0.5
C	83310	psaB	0.5
T	83310	psaB	0.5
A	83256	psaB	0.5
C	83256	psaB	0.5
A	83217	psaB	0.5
G	83217	psaB	0.5
G	83163	psaB	0.5
T	83163	psaB	0.5
A	83073	psaB	0.5
G	83073	psaB	0.5
C	83037	psaB	0.5
T	83037	psaB	0.5
A	82989	psaB	0.5
G	82989	psaB	0.5
A	82980	psaB	0.5
G	82980	psaB	0.5
C	82632	psaB	0.5
T	82632	psaB	0.5
A	82328	psaB	0.5
G	82328	psaB	0.5
G	82049	IGS (clpP1-psbB)	0.5
T	82049	IGS (clpP1-psbB)	0.5
C	81942	IGS (clpP1-psbB)	0.5
G	81942	IGS (clpP1-psbB)	0.5
A	81932	IGS (clpP1-psbB)	0.5
T	81932	IGS (clpP1-psbB)	0.5
C	81890	IGS (clpP1-psbB)	0.5
T	81890	IGS (clpP1-psbB)	0.5
A	81760	IGS (clpP1-psbB)	0.5
T	81760	IGS (clpP1-psbB)	0.5
G	81758	IGS (clpP1-psbB)	0.5
T	81758	IGS (clpP1-psbB)	0.5
C	81738	IGS (clpP1-psbB)	0.5
T	81738	IGS (clpP1-psbB)	0.5
C	81733	IGS (clpP1-psbB)	0.5
T	81733	IGS (clpP1-psbB)	0.5
A	81722	IGS (clpP1-psbB)	0.5
C	81722	IGS (clpP1-psbB)	0.5
A	81687	IGS (clpP1-psbB)	0.5
C	81687	IGS (clpP1-psbB)	0.5
C	81605	IGS (clpP1-psbB)	0.5
T	81605	IGS (clpP1-psbB)	0.5
A	81584	IGS (clpP1-psbB)	0.5
G	81584	IGS (clpP1-psbB)	0.5
A	81571	IGS (clpP1-psbB)	0.5
T	81571	IGS (clpP1-psbB)	0.5
C	81517	clpP1	0.5
G	81517	clpP1	0.5
A	81506	clpP1	0.5
G	81506	clpP1	0.5
A	81495	clpP1	0.5
C	81495	clpP1	0.5
A	81446	clpP1 intron	0.5
G	81446	clpP1 intron	0.5
A	81353	clpP1 intron	0.5
T	81353	clpP1 intron	0.5
C	81313	clpP1 intron	0.5
T	81313	clpP1 intron	0.5
G	81276	clpP1 intron	0.5
T	81276	clpP1 intron	0.5
A	81239	clpP1 intron	0.5
C	81239	clpP1 intron	0.5
A	81216	clpP1 intron	0.5
G	81216	clpP1 intron	0.5
A	81127	clpP1 intron	0.5
T	81127	clpP1 intron	0.5
A	81126	clpP1 intron	0.5
G	81126	clpP1 intron	0.5
A	81119	clpP1 intron	0.5
T	81119	clpP1 intron	0.5
G	81112	clpP1 intron	0.5
T	81112	clpP1 intron	0.5
A	81111	clpP1 intron	0.5
T	81111	clpP1 intron	0.5
A	80597	clpP1 intron	0.5
C	80597	clpP1 intron	0.5
C	80590	clpP1 intron	0.5
T	80590	clpP1 intron	0.5
C	80571	clpP1 intron	0.5
T	80571	clpP1 intron	0.5
C	80565	clpP1 intron	0.5
T	80565	clpP1 intron	0.5
C	80563	clpP1 intron	0.5
T	80563	clpP1 intron	0.5
A	80548	clpP1 intron	0.5
G	80548	clpP1 intron	0.5
C	80523	clpP1 intron	0.5
T	80523	clpP1 intron	0.5
G	80499	clpP1 intron	0.5
T	80499	clpP1 intron	0.5
G	80498	clpP1 intron	0.5
T	80498	clpP1 intron	0.5
C	80436	clpP1 intron	0.5
T	80436	clpP1 intron	0.5
C	80426	clpP1 intron	0.5
T	80426	clpP1 intron	0.5
C	80399	clpP1 intron	0.5
T	80399	clpP1 intron	0.5
A	80369	clpP1 intron	0.5
T	80369	clpP1 intron	0.5
A	80363	clpP1 intron	0.5
G	80363	clpP1 intron	0.5
A	80347	clpP1 intron	0.5
C	80347	clpP1 intron	0.5
A	80337	clpP1 intron	0.5
G	80337	clpP1 intron	0.5
C	80336	clpP1 intron	0.5
T	80336	clpP1 intron	0.5
G	80296	clpP1 intron	0.5
T	80296	clpP1 intron	0.5
G	80178	clpP1 intron	0.5
T	80178	clpP1 intron	0.5
A	80164	clpP1 intron	0.5
C	80164	clpP1 intron	0.5
A	80139	clpP1 intron	0.5
C	80139	clpP1 intron	0.5
[truncated: 3,208 more rows]
